# Supplementary material for: Demographics, culture and participatory nature of multi-marathoning—An observational study highlighting issues with recommendations
Source: PLoS One. 2024 May 8;19(5):e0302602. doi: 10.1371/journal.pone.0302602 (PMC11078339; doi:10.1371/journal.pone.0302602)
Supplement: S1 File — (XLSX) [file pone.0302602.s001.xlsx]

## Sheet: Sheet0
UserLanguage	Continents	Countries	Gender	Age	Total Mar_1	PB	Annually	Motivation	100 marathons imp_NPS_GROUP	100 marathons imp	Awards imp_NPS_GROUP	Awards imp	Diet	Covid	kms	HR Strap	Shoe	Stats	Inj and Rec	Treatments	Treatments_12_TEXT	Help	Pain relief	Heart Condition	High BP	Balance	Bone or Joint	Mental Health	Life Stressors	Chronic	Medication
User Language	What continent do you live in?	Countries - Selected Choice	To which gender identity do you most identify? - Selected Choice	What age are you? Please type in your age.	How many Marathons/Ultras have you completed? Drag the bar below to the required number or Click radio button if over 1000, - Number of Marathons/Ultras completed	What is your marathon PB/PR? Use the drop down list to specify the range of your Personal Best/ Personal Record (PB/PR) time for completing a marathon	On average how many Marathon/Ultra events do you complete annually? Choose a range and click next button	What motivates you to complete marathons/ultras? Click all applicaple and hit Next button - Selected Choice	How important was achieving 100 marathons/Ultras? Click the number that represents the importance to you and click Next - Group	How important was achieving 100 marathons/Ultras? Click the number that represents the importance to you and click Next	How important is receiving awards or being part of an award club? Click the number that represents the importance to you and click Next - Group	How important is receiving awards or being part of an award club? Click the number that represents the importance to you and click Next	Do you follow any diet? Click the option that represents your diet or enter custom diet in 'other' box - Selected Choice	Did you contract COVID? Choose "Probably Yes" if you have not tested positve but think you have had COVID.	How many kms do you exercise in a typical week? Enter the no of kms your typically cover in an average week including events and training	Do you wear a Heart Rate Chest Strap?	Which type of shoe(s) do you normally use? Select all applicable for both Road and Trail then click next - Selected Choice	Which commonly available fitness stats do you monitor? Please click all applicable - Selected Choice	Have you had any of the following injuries? Select all anwers that apply - Selected Choice	Which treatments do you find most useful? Click all applicable - Selected Choice	Which treatments do you find most useful? Click all applicable - Other - Please Specify - Text	Do you seek professional treatment for injuries? If Yes then please specify what type of profressional you have seen? - Selected Choice	Please answer Y/N to the following questions - Do you take medications that relieve pain before or during a marathon/Ultra?	Please answer Y/N to the following questions - Has your doctor ever said that you have a heart condition?	Please answer Y/N to the following questions - Has your doctor ever said that you have high blood pressure?	Please answer Y/N to the following questions - Do you lose balance because of dizziness OR have you lost consciousness in the last 12 months?	Please answer Y/N to the following questions - Do you currently have (or have had within the past 12 months) a bone, joint, or soft tissue (muscle, ligament, or tendon) problem that could be made worse by vigorous exercise?	Please answer Y/N to the following questions - Do you see multi marathoning as positve for your mental health?	Please answer Y/N to the following questions - Has your involvemement in multi marathoning been a contributory factor to life stressors? e.g. relationship breakdown, long term illness, Job loss	Have you ever been diagnosed with another chronic medical condition (other than heart disease or high blood pressure)? If Yes, Please list condition(s) here: - Selected Choice	Are you currently taking prescribed medications for a chronic medical condition? If Yes Please list condition(s) here: - Selected Choice
EN	Europe	England	Male	56	403	3:16-3:30	0-10	It is a way of life,Keeping fit and healthy,Sense of accomplishment,Social life,To reach certain milestones,Travel	Detractor	6	Detractor	3	Other (Please specify)	Yes (positive test)	15	No	Cushioned	Floors,Steps	Ankle Injury,Blisters,Chafing,Calf Injury,Hip Injury,IT Band Syndrome,Knee Injury,Muscle Pull,Shin Splints,Tendonitus (Achilles tendinopathy)	Rest		No I do not seek professional advise for running injuries	Yes	No	No	No	Yes	Yes	No	No
EN	Europe	Northern Ireland	Male	58	345	3:31-3:45	31-40	Awards,Continuous performance improvement,It is a way of life,Keeping fit and healthy,Multi Marahon Series (e.g. 10 in 10 days),Sense of accomplishment,Social life,To reach certain milestones,Total numbers	Passive	7	Passive	8	Regular (including foods from all food groups)	No	50	No	Cushioned,Motion Control (made to support heavy weight, flat feet or severe overpronation),Stability	Heart Rate Variability,Pulse Ox,Resting HR,Sleep,Steps,Stress,VO2MAX	Chafing,Calf Injury,IT Band Syndrome,Knee Injury,Plantar Fasciitis,Runners Knee,Shin Splints	Accupuncture,Compression,Foam Rolling,Ice (Ice packs or cold compresses),Pain Relief,Rest,RICE (Rest Ice Compression Elevation),Support strapping		Physiotherapist	No	No	No	No	No	Yes	No	No
EN	Europe	Northern Ireland	Male	59	160	3:01-3:15	11-20	Competition,Continuous performance improvement,It is a way of life,Sense of accomplishment,Travel	Passive	7	Detractor	5	Regular (including foods from all food groups)	Yes (positive test)	80	Yes	Cushioned,Light weight	Calories,Heart Rate Variability,Intensity minutes,Max HR,Resting HR,Sleep,Steps	Ankle Injury,Blisters,Chafing,Calf Injury,Tendonitus (Achilles tendinopathy)	Compression,Elevation,Foam Rolling,Ice (Ice packs or cold compresses),Rest,RICE (Rest Ice Compression Elevation),Stretching		Physiotherapist	Yes	No	No	No	No	Yes	No	No
EN	North America		Female	43	43	4:46-5:00	11-20	It is a way of life,Sense of accomplishment,Social life			Detractor	3	Other (Please specify)	Yes (positive test)	24	No	Other - Please specify	Heart Rate Variability,Floors,Intensity minutes,Max HR,Pulse Ox,Respiration,Resting HR,Sleep,Steps,VO2MAX	Blisters,Chafing,Calf Injury,Heat Exhaustion,Hypothermia,Muscle Pull,Morton's Neuroma,Tendonitus (Achilles tendinopathy),Other - Please specify	Elevation,Ice (Ice packs or cold compresses),Rest,Stretching,Other - Please Specify	Time.	Another Medical Professional (e.g. Physician, A&E),Specialist or other- Please detail here:	Yes	No	No	No	No	Yes	No	No
EN	Europe	Republic of Ireland	Male	55	109	4:01-4:15	0-10	Keeping fit and healthy	Promoter	9	Passive	8	Regular (including foods from all food groups)	Yes (positive test)	30	No	Light weight	None	Blisters	None		No I do not seek professional advise for running injuries	No	No	Yes	No	No	Yes	Yes	No	No
EN	Europe	Republic of Ireland	Female	73	855	3:46-4:00	>51	It is a way of life,Keeping fit and healthy,Multi Marahon Series (e.g. 10 in 10 days),Running streaks,Sense of accomplishment,Social life,To reach certain milestones,Total numbers	Promoter	10	Passive	7	Vegetarian (excludes fish, poultry, and meat)	Yes (positive test)	112	No	Cushioned	Heart Rate Variability	Stress Fracture	Ice (Ice packs or cold compresses),RICE (Rest Ice Compression Elevation)		No I do not seek professional advise for running injuries	No	No	No	No	No	Yes	No	No
EN	Europe	Republic of Ireland	Female	59	206	4:16-4:30	11-20	Keeping fit and healthy,Sense of accomplishment,Social life,Travel	Promoter	10	Promoter	10	Regular (including foods from all food groups)	Yes (positive test)	50	No	Cushioned	Calories,Heart Rate Variability,Steps	Ankle Injury,Stress Fracture	Pain Relief		No I do not seek professional advise for running injuries	Yes	No	No	No	No	Yes	No	Yes - Please specify	Yes - Please specify
EN	Europe	Northern Ireland	Male	52	62	2:46-3:00	11-20	Competition,Keeping fit and healthy,Sense of accomplishment,Social life,To reach certain milestones			Detractor	2	Regular (including foods from all food groups)	Yes (positive test)	70	No	Cushioned,Light weight	Max HR,Resting HR,Steps,VO2MAX	Ankle Injury,Blisters,Chafing,Calf Injury,IT Band Syndrome	Elevation,Ice (Ice packs or cold compresses),Pain Relief,RICE (Rest Ice Compression Elevation)		No I do not seek professional advise for running injuries	Yes	No	No	No	No	Yes	No	No
EN	Europe	Republic of Ireland	Male	61	16	3:16-3:30	0-10	Competition,Continuous performance improvement,It is a way of life,Keeping fit and healthy			Detractor	0	Regular (including foods from all food groups)	Yes (positive test)	65	Yes	Cushioned	Max HR,Resting HR,VO2MAX	Ankle Injury,Other - Please specify	Rest,Other - Please Specify	Certain stretches. But only specific ones.	Physiotherapist,Another Medical Professional (e.g. Physician, A&E)	No	No	No	No	No	Yes	Yes	No
EN	Europe	Republic of Ireland	Male	44	195	3:01-3:15	0-10	Competition,Keeping fit and healthy	Detractor	6	Detractor	6	Regular (including foods from all food groups)	Yes (positive test)	50		Cushioned,Stability	Heart Rate Variability,Intensity minutes,Steps	Ankle Injury,Blisters,Chafing,Heat Exhaustion,IT Band Syndrome,Knee Injury,Muscle Pull,Runners Knee,Stress Fracture	Compression,Foam Rolling,Support strapping		Physiotherapist	Yes	No	No	No	Yes	Yes	No	No
EN	Europe	Republic of Ireland	Male	43	115	3:16-3:30	0-10	Keeping fit and healthy,Sense of accomplishment,Social life,Total numbers,Travel	Promoter	10	Detractor	0	Regular (including foods from all food groups)	Yes (positive test)	75	No	Stability	Heart Rate Variability,Intensity minutes,Resting HR	Chafing,Heat Exhaustion,Hip Injury,Plantar Fasciitis,Runners Knee,Shin Splints,Stress Fracture	Rest		No I do not seek professional advise for running injuries	No	No	No	No	No	Yes	No	No
EN	Europe	Republic of Ireland	Male	69	381	3:01-3:15	21-30	It is a way of life,Keeping fit and healthy,Sense of accomplishment,To reach certain milestones	Promoter	10	Detractor	5	Regular (including foods from all food groups)	Yes (positive test)	75	No	Cushioned	Steps	Ankle Injury,Blisters,Chafing,IT Band Syndrome,Knee Injury,Muscle Pull,Plantar Fasciitis,Runners Knee,Tendonitus (Achilles tendinopathy)	Pain Relief,RICE (Rest Ice Compression Elevation),Support strapping,Stretching		Physiotherapist,Specialist or other- Please detail here:	Yes	No	No	No	Yes	Yes	No	Yes - Please specify	Yes - Please specify
EN	Europe	England	Female	54	28	4:31-4:45	0-10	Keeping fit and healthy,Sense of accomplishment			Detractor	3	Prefer not to say	Yes (positive test)	42	No	Stability	Calories,Intensity minutes,Steps	Blisters,Hip Injury,IT Band Syndrome,Knee Injury,Morton's Neuroma,Runners Knee	RICE (Rest Ice Compression Elevation)		Physiotherapist	No	Yes	No	No	Yes	No	No	No	No
EN	Europe	Republic of Ireland	Female	54	135	5:16-5:30	11-20	Keeping fit and healthy,Sense of accomplishment,Social life	Detractor	6	Detractor	6	Regular (including foods from all food groups)	Yes (positive test)	30	No	Cushioned	Other - Please Specify	Blisters,Calf Injury,Plantar Fasciitis,Shin Splints	Rest,Support strapping,Stretching		Physiotherapist	No	No	No	No	Yes	Yes	No	No
EN	Europe	Republic of Ireland	Female	44	103	4:01-4:15	11-20	Continuous performance improvement,It is a way of life,Keeping fit and healthy,Sense of accomplishment,Social life,To reach certain milestones,Others - Please specify	Promoter	10			Vegetarian (excludes fish, poultry, and meat)	Yes (positive test)	70		Cushioned,Light weight	Calories,Stress	Other - Please specify	Stretching,Other - Please Specify	Daily yoga practice	Specialist or other- Please detail here:	Yes	No	No	No	No	Yes	No	Yes - Please specify	Yes - Please specify
EN	Europe	Republic of Ireland	Male	54	138	3:31-3:45	11-20	It is a way of life,Keeping fit and healthy,Sense of accomplishment,Social life,To reach certain milestones	Passive	8	Passive	7	Regular (including foods from all food groups)	No	70	Yes	Cushioned	Calories,Heart Rate Variability,Floors,Intensity minutes,Max HR,Pulse Ox,Respiration,Resting HR,Sleep,Steps,Stress,VO2MAX	Blisters,Chafing	Accupuncture,Compression,Foam Rolling,Rest,Stretching		Physiotherapist,Another Medical Professional (e.g. Physician, A&E)	Yes	No	No	No	Yes	Yes	Yes	No
EN	Europe	Republic of Ireland	Male	52	68	5:01-5:15	11-20	It is a way of life,Sense of accomplishment,Social life,Others - Please specify			Promoter	10	Regular (including foods from all food groups)	No	60	No	Cushioned	VO2MAX	Blisters,Chafing	Rest		No I do not seek professional advise for running injuries	No	No	No	No	No	Yes	No	No
EN	Europe	England	Female	58	300	3:46-4:00	21-30	Keeping fit and healthy,Sense of accomplishment,Social life,Travel			Detractor	0	Prefer not to say	Yes (positive test)	50	No	Other - Please specify	None	Ankle Injury,Blisters,Chafing,Calf Injury,Heat Exhaustion,Hip Injury,Hypothermia,IT Band Syndrome,Knee Injury,Muscle Pull,Plantar Fasciitis,Runners Knee	Accupuncture,Compression,Elevation,Foam Rolling,Ice (Ice packs or cold compresses),RICE (Rest Ice Compression Elevation),Support strapping,Stretching		Physiotherapist,Specialist or other- Please detail here:	No	No	No	No	Yes	Yes	No	Yes - Please specify	Yes - Please specify
EN	Europe	England	Female	74	222	3:46-4:00	0-10	Keeping fit and healthy,Sense of accomplishment,Social life,Total numbers,Travel	Promoter	10	Promoter	10	Other (Please specify)	No	25		Motion Control (made to support heavy weight, flat feet or severe overpronation)	None	IT Band Syndrome,Plantar Fasciitis,Tendonitus (Achilles tendinopathy)	Compression,Elevation,Ice (Ice packs or cold compresses),Rest,RICE (Rest Ice Compression Elevation)		Physiotherapist	No	Yes	No	No	No	No	No	Yes - Please specify	Yes - Please specify
EN	Europe	Republic of Ireland	Male	43	68	3:31-3:45	0-10	It is a way of life,Keeping fit and healthy,Sense of accomplishment,To reach certain milestones,Total numbers,Travel			Detractor	2	Regular (including foods from all food groups)	Yes (positive test)	30	No	Cushioned	VO2MAX	Ankle Injury,Blisters,Chafing,Calf Injury,Heat Exhaustion,Hip Injury,Knee Injury,Muscle Pull,Tendonitus (Achilles tendinopathy)	Foam Rolling,Rest,Stretching		Physiotherapist	No	No	No	No	Yes	Yes	No	No
EN	Europe	Republic of Ireland	Female	36	43	4:16-4:30	0-10	It is a way of life,Social life,Total numbers,Others - Please specify			Detractor	0	Regular (including foods from all food groups)	Yes (positive test)	25		Stability	Sleep	Blisters,Chafing,Runners Knee	Pain Relief,Rest,Stretching		Specialist or other- Please detail here:	Yes	No	No	No	No	Yes	No	No
EN	Europe	England	Female	65	216	4:31-4:45	21-30	It is a way of life,Keeping fit and healthy,Multi Marahon Series (e.g. 10 in 10 days),Sense of accomplishment,Social life,Others - Please specify	Detractor	5	Detractor	5	Vegetarian (excludes fish, poultry, and meat)	No	120	No	Cushioned,Stability	None	Ankle Injury,Blisters,Chafing,Calf Injury,IT Band Syndrome,Knee Injury,Muscle Pull,Plantar Fasciitis,Shin Splints	Compression,Elevation,Ice (Ice packs or cold compresses),Pain Relief,RICE (Rest Ice Compression Elevation),Support strapping,Stretching		Physiotherapist	No	No	No	No	No	Yes	No	Yes - Please specify	Yes - Please specify
EN	Europe	England	Male	71	634	3:01-3:15	>51	It is a way of life,Keeping fit and healthy,Social life,Travel	Passive	7	Passive	7	Regular (including foods from all food groups)	No	40	No	Cushioned	Resting HR	Ankle Injury,Blisters,Chafing,Calf Injury,Heat Exhaustion,Hip Injury,Knee Injury,Muscle Pull,Plantar Fasciitis,Runners Knee,Shin Splints,Stress Fracture	Compression,Elevation,Foam Rolling,Ice (Ice packs or cold compresses),Pain Relief,Rest,RICE (Rest Ice Compression Elevation),Support strapping		Another Medical Professional (e.g. Physician, A&E),Specialist or other- Please detail here:	No	No	Yes	No	No	No	No	Yes - Please specify	No
EN	Europe	Republic of Ireland	Female	55	238	4:01-4:15	31-40	It is a way of life,Keeping fit and healthy,Social life,To reach certain milestones,Total numbers,Travel	Promoter	10	Promoter	10	Regular (including foods from all food groups)	Yes (positive test)	60	No	Cushioned,Stability	Sleep,Steps	Morton's Neuroma,Stress Fracture	Accupuncture,Compression,Foam Rolling,Stretching		Physiotherapist	No	No	No	No	Yes	Yes	No	No
EN	Europe	Scotland	Male	55	311	3:01-3:15	0-10	It is a way of life,Keeping fit and healthy,Social life,Total numbers,Travel	Promoter	10	Detractor	2	Regular (including foods from all food groups)	Yes (positive test)	70		Stability	None	Runners Knee	RICE (Rest Ice Compression Elevation),Support strapping		No I do not seek professional advise for running injuries	No	No	No	No	No	Yes	No	No
EN	Europe	Republic of Ireland	Male	39	113	3:46-4:00	11-20	It is a way of life,Keeping fit and healthy,Multi Marahon Series (e.g. 10 in 10 days),Sense of accomplishment,Social life,Travel	Promoter	9	Promoter	9	Regular (including foods from all food groups)	Yes (positive test)	30	No	Cushioned	Heart Rate Variability,Intensity minutes,Resting HR,Steps,VO2MAX	Ankle Injury,Blisters,Chafing,Hip Injury,Muscle Pull,Runners Knee,Shin Splints,Tendonitus (Achilles tendinopathy),Other - Please specify	Compression,Elevation,Pain Relief,Rest		Physiotherapist,Specialist or other- Please detail here:	Yes	No	No	Yes	Yes	Yes	No	Yes - Please specify	Yes - Please specify
EN	Europe	Republic of Ireland	Male	49	67	4:01-4:15	0-10	It is a way of life,Keeping fit and healthy,Sense of accomplishment			Detractor	0	Regular (including foods from all food groups)	No	50		Motion Control (made to support heavy weight, flat feet or severe overpronation)	None	None	None		No I do not seek professional advise for running injuries	No	No	No	No	No	Yes	No	No
EN	Europe	England	Male	55	257	3:31-3:45	31-40	Competition,Continuous performance improvement,It is a way of life,Keeping fit and healthy,Multi Marahon Series (e.g. 10 in 10 days),Sense of accomplishment,Social life,Total numbers	Promoter	10	Passive	8	Vegetarian (excludes fish, poultry, and meat)	No	50	No	Motion Control (made to support heavy weight, flat feet or severe overpronation)	Calories,VO2MAX	Blisters,Calf Injury,Knee Injury,Muscle Pull,Plantar Fasciitis,Runners Knee	Ice (Ice packs or cold compresses),RICE (Rest Ice Compression Elevation),Stretching,Other - Please Specify	Focused shockwave Active release therapy	Physiotherapist,Specialist or other- Please detail here:	No	No	No	No	Yes	Yes	No	No
EN	Europe	Northern Ireland	Female	51	300	4:01-4:15	>51	It is a way of life,Keeping fit and healthy,Social life	Promoter	10	Promoter	10	Regular (including foods from all food groups)	No	100	No	Stability	Heart Rate Variability,Resting HR,Steps	Hip Injury,Knee Injury	Support strapping		Physiotherapist	Yes	No	No	No	No	Yes	No	Yes - Please specify	Yes - Please specify
EN	Europe	Republic of Ireland	Female	51	228	4:16-4:30	41-50	Keeping fit and healthy,Sense of accomplishment,Travel	Promoter	10	Detractor	0	Regular (including foods from all food groups)	No	60	No	Cushioned	Calories	Hip Injury,Plantar Fasciitis,Runners Knee,Shin Splints	Ice (Ice packs or cold compresses),Pain Relief,Stretching		No I do not seek professional advise for running injuries	Yes	No	No	No	Yes	Yes	No	No
EN	Europe	Republic of Ireland	Male	52	106	4:16-4:30	11-20	Continuous performance improvement,It is a way of life,Keeping fit and healthy,Sense of accomplishment,Social life,Travel	Passive	8	Passive	8	Regular (including foods from all food groups)	Yes (positive test)	50	No	Stability	Calories,Heart Rate Variability,Max HR,Pulse Ox,Resting HR,VO2MAX	Ankle Injury,Blisters,Chafing,Plantar Fasciitis,Shin Splints,Tendonitus (Achilles tendinopathy),Other - Please specify	Accupuncture,Foam Rolling,Ice (Ice packs or cold compresses),Support strapping,Stretching		Physiotherapist	No	No	No	No	No	No	No	No
EN	Europe	Republic of Ireland	Female	56	54	3:01-3:15	0-10	Competition,Continuous performance improvement,Keeping fit and healthy,Running streaks,Sense of accomplishment			Detractor	6	Regular (including foods from all food groups)	Yes (positive test)	70	No	Light weight	Resting HR,Sleep,Steps	Chafing,Plantar Fasciitis,Shin Splints	Compression,Ice (Ice packs or cold compresses),Pain Relief,RICE (Rest Ice Compression Elevation),Support strapping,Stretching		Physiotherapist	Yes	No	No	No	No	Yes	No	No
EN	Europe	England	Male	55	145	2:46-3:00	0-10	Awards,Competition,Continuous performance improvement,It is a way of life,Keeping fit and healthy,Sense of accomplishment,Social life	Detractor	0	Promoter	10	Regular (including foods from all food groups)	Yes (positive test)	50		Cushioned,Stability	Heart Rate Variability	None	Ice (Ice packs or cold compresses)		Physiotherapist	No	No	No	No	No	No	No	No
EN	Europe	England	Male	51	75	4:16-4:30	11-20	Sense of accomplishment,Social life			Detractor	0	Regular (including foods from all food groups)	Yes (positive test)	30	No	Cushioned	Calories,Heart Rate Variability,Intensity minutes,Resting HR,Sleep,VO2MAX	Heat Exhaustion,Knee Injury	Accupuncture,Elevation,Foam Rolling,Ice (Ice packs or cold compresses),Rest		Physiotherapist	No	No	No	No	No	Yes	Yes	No
EN	Europe	Northern Ireland	Male	42	170	3:16-3:30	21-30	It is a way of life,Keeping fit and healthy,Social life	Detractor	6	Detractor	1	Regular (including foods from all food groups)	Probably yes (no positive test)	40	No	Stability	Sleep,Steps	Ankle Injury,Blisters,Chafing,Calf Injury,Knee Injury,Muscle Pull,Runners Knee	Ice (Ice packs or cold compresses),Rest,Stretching		Physiotherapist,Specialist or other- Please detail here:	Yes	No	No	No	No	Yes	No	No
EN	Europe	Northern Ireland	Male	57	6	2:46-3:00	0-10	Competition,Continuous performance improvement,Keeping fit and healthy,Sense of accomplishment,Travel			Detractor	0	Regular (including foods from all food groups)	No	100	Yes	Cushioned	Calories,VO2MAX	Calf Injury,Runners Knee,Tendonitus (Achilles tendinopathy)	Foam Rolling,Rest		Specialist or other- Please detail here:	No	No	No	No	No	Yes	No	No
EN	Europe	England	Female	55	140	3:46-4:00	21-30	Awards,Competition,It is a way of life,Keeping fit and healthy,Multi Marahon Series (e.g. 10 in 10 days),Sense of accomplishment,Social life,To reach certain milestones,Total numbers,Others - Please specify	Promoter	10	Detractor	4	Vegan	Yes (positive test)	80	No	Minimal e.g. Vibram or flip flops,Other - Please specify	None	Ankle Injury,Blisters,Chafing,Calf Injury,Muscle Pull,Runners Knee,Stress Fracture,Other - Please specify	Other - Please Specify	Massage stick. Massage.	Physiotherapist,Another Medical Professional (e.g. Physician, A&E),Specialist or other- Please detail here:	No	No	No	No	Yes	Yes	No	Yes - Please specify	Yes - Please specify
EN	Europe	Republic of Ireland	Male	49	100	3:01-3:15	0-10	Continuous performance improvement,Keeping fit and healthy,To reach certain milestones,Total numbers	Promoter	10	Detractor	6	Regular (including foods from all food groups)	Yes (positive test)	40	Yes	Light weight	Heart Rate Variability,Intensity minutes,Max HR	IT Band Syndrome	Other - Please Specify	Massage	Physiotherapist	No	No	No	No	No	Yes	No	No
EN	Europe	Republic of Ireland	Female	57	4	4:16-4:30	0-10	Keeping fit and healthy,Sense of accomplishment,Social life,Travel			Detractor	2	Regular (including foods from all food groups)	Yes (positive test)	25	No	Cushioned,Light weight	Heart Rate Variability,Intensity minutes,Resting HR,Sleep,Steps,VO2MAX	Chafing,Calf Injury,Tendonitus (Achilles tendinopathy)	Ice (Ice packs or cold compresses),Pain Relief,Rest,Support strapping		Physiotherapist	Yes	No	No	No	No	Yes	No	No
EN	Europe	England	Female	57	39	>6:00	31-40	It is a way of life,Keeping fit and healthy,Multi Marahon Series (e.g. 10 in 10 days),Sense of accomplishment,To reach certain milestones,Total numbers,Others - Please specify			Detractor	0	Regular (including foods from all food groups)	No	42		Cushioned,Stability	None	Blisters,Heat Exhaustion,Shin Splints,Tendonitus (Achilles tendinopathy)	Ice (Ice packs or cold compresses),Pain Relief,Other - Please Specify	Had shockwave on Achilles tendinopathy as part of RCT which cured it successfully	Physiotherapist	Yes	No	No	No	No	Yes	Yes	No
EN	Europe	Republic of Ireland	Gender Variant/Non-Conforming	23	86	2:31-2:45	21-30	None of the above			Promoter	10	Vegetarian (excludes fish, poultry, and meat)	Yes (positive test)	120	Yes	Minimal e.g. Vibram or flip flops	Calories,Pulse Ox,Sleep,Steps	Ankle Injury,Blisters,Chafing,Calf Injury,Knee Injury,Muscle Pull,Plantar Fasciitis,Shin Splints,Stress Fracture,Tendonitus (Achilles tendinopathy)	Ice (Ice packs or cold compresses),Surgery		Another Medical Professional (e.g. Physician, A&E)	Yes	Yes	Yes	Yes	No	No	Yes	No	No
EN	North America		Male	59	100	2:46-3:00	0-10	Keeping fit and healthy	Detractor	0	Detractor	0	Pesco-vegetarian (includes fish)	Yes (positive test)	70	No	Cushioned	Max HR,Steps,VO2MAX	Ankle Injury,Tendonitus (Achilles tendinopathy)	Foam Rolling,RICE (Rest Ice Compression Elevation),Support strapping,Stretching		No I do not seek professional advise for running injuries	Yes	No	No	No	No	Yes	No	No
EN	Europe	Republic of Ireland	Male	61	16	3:16-3:30	0-10	Competition,Continuous performance improvement,It is a way of life,Keeping fit and healthy,Social life			Detractor	0	Regular (including foods from all food groups)	Yes (positive test)	65	Yes	Cushioned	Max HR,Resting HR,VO2MAX	Ankle Injury,Other - Please specify	None		Physiotherapist,Specialist or other- Please detail here:	No	No	No	No	No	Yes	No	No
EN	Europe	England	Female	56	166	4:31-4:45	21-30	Awards,It is a way of life,Keeping fit and healthy,Multi Marahon Series (e.g. 10 in 10 days),Sense of accomplishment,Social life,To reach certain milestones,Total numbers,Travel	Promoter	9	Detractor	5	Regular (including foods from all food groups)	Yes (positive test)	50	No	Cushioned	Heart Rate Variability,Floors,Intensity minutes,Resting HR,Sleep,Steps,Stress,VO2MAX	Blisters,Chafing,Hip Injury,IT Band Syndrome,Knee Injury,Muscle Pull,Shin Splints	Compression,Foam Rolling,Pain Relief,Stretching,Other - Please Specify	Heat	Specialist or other- Please detail here:	No	No	Yes	No	Yes	Yes	No	Yes - Please specify	Yes - Please specify
EN	Europe	Republic of Ireland	Male	56	99	3:16-3:30	11-20	Keeping fit and healthy,Social life,To reach certain milestones,Total numbers,Travel			Passive	8	Regular (including foods from all food groups)	Yes (positive test)	80	Yes	Stability	Calories,Heart Rate Variability,Resting HR,VO2MAX	Ankle Injury,Blisters,Chafing,Calf Injury,Hip Injury,IT Band Syndrome,Knee Injury,Muscle Pull,Plantar Fasciitis,Runners Knee,Shin Splints	Accupuncture,Compression,Elevation,Foam Rolling,Ice (Ice packs or cold compresses),Pain Relief,Rest,RICE (Rest Ice Compression Elevation),Support strapping,Stretching		Physiotherapist,Another Medical Professional (e.g. Physician, A&E)	Yes	No	No	No	No	Yes	No	No
EN	Europe	England	Male	55	531	3:46-4:00	41-50	It is a way of life,Keeping fit and healthy,Sense of accomplishment	Promoter	10	Detractor	0	Regular (including foods from all food groups)	Yes (positive test)	80	No	Cushioned,Motion Control (made to support heavy weight, flat feet or severe overpronation),Stability	Heart Rate Variability,Floors,Max HR,Resting HR,Sleep,Steps,VO2MAX	Ankle Injury,Blisters,Chafing,Calf Injury,Hip Injury,IT Band Syndrome,Knee Injury,Muscle Pull,Runners Knee,Shin Splints,Stress Fracture	Compression,Elevation,Ice (Ice packs or cold compresses),Pain Relief,RICE (Rest Ice Compression Elevation),Support strapping,Stretching,Surgery		Another Medical Professional (e.g. Physician, A&E)	Yes	No	No	No	Yes	Yes	No	No
EN	Europe	Northern Ireland	Male	46	10	3:46-4:00	0-10	Keeping fit and healthy,Sense of accomplishment			Detractor	0	Regular (including foods from all food groups)	Yes (positive test)	30	No	Cushioned,Other - Please specify	Max HR,Resting HR,Steps	Tendonitus (Achilles tendinopathy)	Rest		Physiotherapist	Yes	No	No	No	Yes	Yes	No	No
EN	Europe	Republic of Ireland	Female	54	226	3:31-3:45	11-20	It is a way of life,Keeping fit and healthy,Sense of accomplishment,Travel	Detractor	6	Passive	7	Regular (including foods from all food groups)	Yes (positive test)	80	Yes	Cushioned,Stability	Intensity minutes,Max HR,Resting HR,VO2MAX	Blisters,Calf Injury,IT Band Syndrome,Muscle Pull,Plantar Fasciitis,Stress Fracture	Ice (Ice packs or cold compresses),Pain Relief,Rest,RICE (Rest Ice Compression Elevation),Stretching,Other - Please Specify	Deep tissue massage by physical therapist	Specialist or other- Please detail here:	No	No	No	Yes	Yes	Yes	No	Yes - Please specify	Yes - Please specify
EN	Europe	Republic of Ireland	Male	43	42	3:31-3:45	0-10	Awards,Continuous performance improvement,Keeping fit and healthy,Sense of accomplishment			Passive	8	Regular (including foods from all food groups)	Yes (positive test)	30	No	Cushioned	Calories,Steps	Chafing,Calf Injury,Plantar Fasciitis,Tendonitus (Achilles tendinopathy)	Accupuncture,Foam Rolling,Stretching		Physiotherapist	Yes	No	No	No	No	Yes	No	No
EN	Europe	Republic of Ireland	Female	56	90	3:46-4:00	21-30	Keeping fit and healthy,Sense of accomplishment,Social life,To reach certain milestones,Total numbers,Travel			Detractor	5	Regular (including foods from all food groups)	No	50	No	Cushioned,Light weight	Intensity minutes,Resting HR,Steps,VO2MAX	Chafing,Plantar Fasciitis	Ice (Ice packs or cold compresses),Rest,Stretching		Physiotherapist	No	No	No	No	No	Yes	No	No
EN	Europe	Republic of Ireland	Male	56	126	4:01-4:15	11-20	It is a way of life,Sense of accomplishment,Social life,To reach certain milestones,Travel	Passive	8	Passive	8	Regular (including foods from all food groups)	No	50		Cushioned	None	Blisters,Chafing,Calf Injury,Muscle Pull	Elevation,Rest,Stretching		No I do not seek professional advise for running injuries	No	No	No	No	Yes	Yes	No	No
EN	Europe	Republic of Ireland	Male	41	45	3:01-3:15	0-10	Keeping fit and healthy			Passive	7	Regular (including foods from all food groups)	No	50		Cushioned	None	Chafing,Hip Injury	Foam Rolling,Stretching		Physiotherapist	No	No	No	No	No	Yes	Yes	No
EN	Europe	England	Female	59	307	3:46-4:00	21-30	It is a way of life,Keeping fit and healthy,Social life,Travel	Promoter	10			Vegetarian (excludes fish, poultry, and meat)	Yes (positive test)	64	No	Cushioned	Heart Rate Variability,Intensity minutes,Max HR,Resting HR,Sleep,Steps,Stress,VO2MAX	Ankle Injury,Blisters,Chafing,Calf Injury,Muscle Pull,Plantar Fasciitis	Ice (Ice packs or cold compresses),Pain Relief,Rest,RICE (Rest Ice Compression Elevation),Stretching,Other - Please Specify	Shock wave therapy for PF	Physiotherapist	No	No	Yes	Yes	Yes	Yes	No	No	No
EN	Europe	Republic of Ireland	Male	49	151	3:31-3:45	0-10	It is a way of life,Keeping fit and healthy,Sense of accomplishment	Detractor	5	Detractor	4	Regular (including foods from all food groups)	No	60	No	Cushioned	Calories,Intensity minutes,Resting HR,Sleep,VO2MAX	Blisters,Chafing,Heat Exhaustion,IT Band Syndrome,Muscle Pull,Tendonitus (Achilles tendinopathy)	Compression,Foam Rolling,Support strapping,Stretching		Physiotherapist	Yes	No	Yes	No	Yes	Yes	No	Yes - Please specify	Yes - Please specify
EN	Europe	Republic of Ireland	Male	56	72	3:16-3:30	11-20	Competition,Continuous performance improvement,It is a way of life,Keeping fit and healthy,Sense of accomplishment,To reach certain milestones			Detractor	3	Regular (including foods from all food groups)	Yes (positive test)	65	No	Stability	Intensity minutes,VO2MAX	None	Rest,Stretching		No I do not seek professional advise for running injuries	No	No	No	No	No	Yes	No	No
EN	Europe	Republic of Ireland	Female	46	27	4:16-4:30	0-10	Keeping fit and healthy,Social life,Total numbers,Travel			Passive	7	Regular (including foods from all food groups)	No	55	Yes	Stability	Heart Rate Variability,Max HR,Sleep,Steps,Stress,VO2MAX	Ankle Injury,Chafing,Calf Injury,Heat Exhaustion,IT Band Syndrome,Knee Injury,Plantar Fasciitis,Runners Knee,Stress Fracture	Foam Rolling,Ice (Ice packs or cold compresses),Pain Relief,Support strapping,Stretching		Physiotherapist	No	No	No	No	Yes	Yes	No	No
EN	Europe	Republic of Ireland	Female	47	107	4:16-4:30	11-20	It is a way of life,Keeping fit and healthy,Social life	Passive	7	Passive	7	Regular (including foods from all food groups)	Yes (positive test)	50	No	Cushioned	None	None	Accupuncture,Ice (Ice packs or cold compresses),Rest,Stretching		No I do not seek professional advise for running injuries	No	Yes	Yes	Yes	No	Yes	No	Yes - Please specify	Yes - Please specify
EN	Europe	Republic of Ireland	Male	52	39	3:01-3:15	0-10	It is a way of life			Detractor	6	Other (Please specify)	Yes (positive test)	80	No	Cushioned,Light weight	Heart Rate Variability	Blisters,Chafing,Calf Injury,Hip Injury,Knee Injury,Muscle Pull,Stress Fracture	Ice (Ice packs or cold compresses),Support strapping		Physiotherapist,Another Medical Professional (e.g. Physician, A&E),Specialist or other- Please detail here:	No	No	No	No	Yes	Yes	No	No
EN	Europe	Northern Ireland	Male	57	81	3:01-3:15	0-10	Keeping fit and healthy,Running streaks,Sense of accomplishment,Social life,To reach certain milestones,Total numbers,Travel			Detractor	4	Regular (including foods from all food groups)	Yes (positive test)	70	No	Cushioned	None	Ankle Injury,Blisters,Calf Injury,Knee Injury,Tendonitus (Achilles tendinopathy)	Foam Rolling,Ice (Ice packs or cold compresses),Rest,Support strapping,Stretching		Physiotherapist	No	No	No	No	Yes	No	No	No
EN	Europe	Republic of Ireland	Female	40	9	3:46-4:00	0-10	Continuous performance improvement,It is a way of life,Keeping fit and healthy,Sense of accomplishment			Detractor	0	Vegetarian (excludes fish, poultry, and meat)	Yes (positive test)	60	No	Cushioned	Heart Rate Variability,VO2MAX	Chafing,IT Band Syndrome,Knee Injury,Plantar Fasciitis,Runners Knee	Accupuncture,Foam Rolling,Pain Relief,Stretching		Physiotherapist	Yes	No	No	No	No	Yes	Yes	No
EN	Europe	Republic of Ireland	Male	42	8	2:31-2:45	0-10	Continuous performance improvement,Keeping fit and healthy,Others - Please specify			Detractor	0	Regular (including foods from all food groups)	Probably yes (no positive test)	100	No	Cushioned,Light weight	None	Blisters,Chafing,Hip Injury,Stress Fracture	Other - Please Specify	Specific strength work. Rest might be good sometimes but also leads to further injuries. Cross training is also good	Physiotherapist	No	No	No	No	Yes	Yes	No	No
EN	Europe	Republic of Ireland	Female	59	19	5:31-5:45	0-10	It is a way of life,Keeping fit and healthy,Sense of accomplishment,To reach certain milestones,Travel			Detractor	3	Regular (including foods from all food groups)	Yes (positive test)	60	No	Stability	Calories,Heart Rate Variability,Resting HR,Sleep,Steps,Stress,VO2MAX	Blisters,Chafing,Hip Injury,IT Band Syndrome,Knee Injury,Muscle Pull,Morton's Neuroma,Plantar Fasciitis	Compression,Ice (Ice packs or cold compresses),Pain Relief,Support strapping		No I do not seek professional advise for running injuries	Yes	No	No	Yes	Yes	Yes	No	No
EN	Europe	Republic of Ireland	Male	49	250	2:46-3:00	11-20	It is a way of life,Keeping fit and healthy,Sense of accomplishment,Social life,Travel	Detractor	5	Detractor	6	Regular (including foods from all food groups)	Yes (positive test)	50	No	Cushioned,Light weight	Calories,Heart Rate Variability,Resting HR,Steps	Blisters,Chafing,Calf Injury,Heat Exhaustion,Hypothermia,IT Band Syndrome,Muscle Pull,Plantar Fasciitis	Rest,RICE (Rest Ice Compression Elevation),Stretching		No I do not seek professional advise for running injuries	No	No	Yes	No	Yes	Yes	No	Yes - Please specify	No
EN	Europe	Republic of Ireland	Male	48	6	3:46-4:00	0-10	Keeping fit and healthy			Detractor	2	Regular (including foods from all food groups)	No	70	No	Stability	Calories,Floors,Intensity minutes,Sleep,Steps	Ankle Injury,Plantar Fasciitis	Foam Rolling,Ice (Ice packs or cold compresses),Pain Relief		Physiotherapist	No	Yes	Yes	No	Yes	Yes	No	No	Yes - Please specify
EN	Europe	Republic of Ireland	Male	48	93	3:46-4:00	11-20	It is a way of life			Passive	8	Regular (including foods from all food groups)	No	5	No	Cushioned	Resting HR	Blisters,Plantar Fasciitis	Rest,Support strapping		No I do not seek professional advise for running injuries	Yes	No	No	No	No	Yes	No	No
EN	Europe	Republic of Ireland	Male	51	33	3:16-3:30	11-20	Sense of accomplishment			Detractor	2	Regular (including foods from all food groups)	Yes (positive test)	36		Cushioned,Stability	Heart Rate Variability,VO2MAX	Hip Injury,Knee Injury,Tendonitus (Achilles tendinopathy)	Foam Rolling,Rest		Physiotherapist,Specialist or other- Please detail here:	Yes	No	No	No	Yes	Yes	No	No
EN	Europe	Republic of Ireland	Female	59	100	4:31-4:45	21-30	Continuous performance improvement,It is a way of life,Keeping fit and healthy,Sense of accomplishment,Social life,Travel	Detractor	5	Detractor	5	Regular (including foods from all food groups)	Yes (positive test)	100	No	Cushioned,Stability	Heart Rate Variability,Max HR,Resting HR,Sleep,Steps	Blisters,Chafing,Heat Exhaustion,Hip Injury,Plantar Fasciitis,Stress Fracture	Compression,Stretching,Other - Please Specify	Mobility exercises to ease effective area	Physiotherapist	No	No	No	Yes	No	Yes	No	No
EN	Europe	Republic of Ireland	Male	48	207	3:16-3:30	21-30	Competition,It is a way of life,Keeping fit and healthy,Sense of accomplishment,To reach certain milestones	Detractor	6	Detractor	4	Regular (including foods from all food groups)	Yes (positive test)	70	No	Cushioned,Stability	Steps	Blisters,Chafing,Calf Injury,Knee Injury,Plantar Fasciitis,Runners Knee	Foam Rolling,Ice (Ice packs or cold compresses),RICE (Rest Ice Compression Elevation),Stretching,Other - Please Specify	Pilates + massage	Specialist or other- Please detail here:	No	No	No	No	Yes	Yes	No	No
EN	Europe	Republic of Ireland	Female	46	160	3:16-3:30	21-30	Competition,Continuous performance improvement,Keeping fit and healthy,Sense of accomplishment,Social life,To reach certain milestones	Passive	7			Pesco-vegetarian (includes fish)	Yes (positive test)	100		Stability	VO2MAX	Blisters,Chafing	Accupuncture,Foam Rolling		Physiotherapist	Yes	No	No	No	No	Yes	No	No
EN	Europe	England	Female	60	790	3:31-3:45	>51	It is a way of life,Keeping fit and healthy	Passive	8	Detractor	4	Pesco-vegetarian (includes fish)	Yes (positive test)	80	No	Cushioned
EN	Europe	Republic of Ireland	Male	51	142	3:01-3:15	11-20	It is a way of life,Keeping fit and healthy,Sense of accomplishment,Social life,Others - Please specify	Detractor	4	Detractor	0	Other (Please specify)	Yes (positive test)	50	No	Other - Please specify	Heart Rate Variability	Ankle Injury,Blisters,Calf Injury,Heat Exhaustion,Hip Injury,Knee Injury,Muscle Pull,Morton's Neuroma,Plantar Fasciitis,Runners Knee,Shin Splints,Stress Fracture,Other - Please specify	None		Physiotherapist	Yes	Yes	No	Yes	Yes	Yes	No	No	No
EN	Europe	Republic of Ireland	Male	50	10	2:46-3:00	0-10	Competition,Continuous performance improvement,It is a way of life,Keeping fit and healthy,Sense of accomplishment,Social life,Travel			Detractor	3	Regular (including foods from all food groups)	No	80	No	Cushioned,Light weight	Calories,Resting HR,Sleep,Steps,VO2MAX	Blisters,Chafing,Calf Injury,IT Band Syndrome,Muscle Pull,Shin Splints	Compression,Foam Rolling,Ice (Ice packs or cold compresses),Rest,RICE (Rest Ice Compression Elevation)		Physiotherapist	No	No	Yes	No	No	Yes	No	No	Yes - Please specify
EN	Europe	Republic of Ireland	Transgender Female	44	5	3:46-4:00	0-10	It is a way of life			Detractor	0	Regular (including foods from all food groups)	Yes (positive test)	70		Cushioned	Heart Rate Variability,Resting HR,Sleep	IT Band Syndrome,Plantar Fasciitis,Runners Knee,Tendonitus (Achilles tendinopathy)	Elevation,Foam Rolling,Other - Please Specify	Deep tissue massage	Physiotherapist	No	No	No	No	No	Yes	No	No
EN	Europe	Northern Ireland	Male	59	351	2:31-2:45	>51	It is a way of life,Keeping fit and healthy,Sense of accomplishment,Social life,To reach certain milestones,Total numbers,Travel	Promoter	10			Regular (including foods from all food groups)	Yes (positive test)	30		Stability	Heart Rate Variability,Steps	Blisters,Chafing,Runners Knee,Shin Splints,Stress Fracture	Compression,Elevation,Foam Rolling,Ice (Ice packs or cold compresses),Rest,Stretching		Physiotherapist	Yes	Yes	Yes	Yes	No	Yes	No	Yes - Please specify	Yes - Please specify
EN	Europe	Republic of Ireland	Female	46	71	4:01-4:15	11-20	Continuous performance improvement,It is a way of life,Keeping fit and healthy,Sense of accomplishment,Social life,To reach certain milestones,Total numbers			Detractor	5	Regular (including foods from all food groups)	Yes (positive test)	32	No	Light weight	Calories,Heart Rate Variability,Floors,Intensity minutes,Max HR,Pulse Ox,Resting HR,Sleep,Steps,Stress,VO2MAX	Blisters,Chafing,Hypothermia,IT Band Syndrome	Foam Rolling,Ice (Ice packs or cold compresses),Rest,RICE (Rest Ice Compression Elevation),Stretching		Physiotherapist	Yes	No	No	No	No	Yes	No	No
EN	Europe	Republic of Ireland	Male	39	16	3:01-3:15	0-10	Competition,Continuous performance improvement,It is a way of life,Keeping fit and healthy,Sense of accomplishment,Social life			Detractor	1	Regular (including foods from all food groups)	Yes (positive test)	80	No	Cushioned,Stability,Light weight,Minimal e.g. Vibram or flip flops	Calories,Intensity minutes,Max HR,Pulse Ox,Respiration,Resting HR,Sleep,Steps,Stress,VO2MAX	Blisters,Chafing,Tendonitus (Achilles tendinopathy)	Foam Rolling,Ice (Ice packs or cold compresses),Rest,Stretching		Physiotherapist	No	No	No	No	No	Yes	No	No
EN	Europe	Republic of Ireland	Male	38	9	3:16-3:30	0-10	Continuous performance improvement,It is a way of life,Keeping fit and healthy,Sense of accomplishment,To reach certain milestones,Total numbers			Passive	7	Regular (including foods from all food groups)	Yes (positive test)	40	Yes	Cushioned	Heart Rate Variability,Intensity minutes,Max HR,Resting HR,Sleep,Steps	Blisters,Chafing,IT Band Syndrome	Elevation,Foam Rolling,Rest,Stretching		Physiotherapist	Yes	No	No	No	No	Yes	No	No
EN	Europe	Other European Country	Female	46	11	3:46-4:00	0-10	Sense of accomplishment,Social life,To reach certain milestones,Travel			Detractor	5	Regular (including foods from all food groups)	No	60	No	Stability	Steps	IT Band Syndrome	Accupuncture,Support strapping,Stretching		Physiotherapist	Yes	Yes	No	No	No	Yes	No	No	No
EN	Europe	Republic of Ireland	Male	44	140	3:46-4:00	11-20	Continuous performance improvement,Keeping fit and healthy,To reach certain milestones,Travel	Passive	8	Detractor	6	Regular (including foods from all food groups)	Yes (positive test)	60	Yes	Stability	None	Blisters,Chafing,Calf Injury,Heat Exhaustion,IT Band Syndrome,Plantar Fasciitis,Runners Knee,Shin Splints	None		Physiotherapist	No	No	No	No	No	Yes	No	No
EN	Europe	Republic of Ireland	Male	29	38	4:01-4:15	11-20	Keeping fit and healthy,Multi Marahon Series (e.g. 10 in 10 days),Sense of accomplishment,To reach certain milestones,Total numbers,Travel			Passive	8	Regular (including foods from all food groups)	Yes (positive test)	15	No	Stability	Sleep,Steps,Stress	Ankle Injury,Blisters,Chafing,Calf Injury,IT Band Syndrome,Muscle Pull,Runners Knee,Shin Splints,Stress Fracture	Accupuncture,Compression,Pain Relief,Stretching		Physiotherapist	No	No	No	No	No	Yes	No	No
EN	Europe	Republic of Ireland	Female	55	61	3:46-4:00	11-20	It is a way of life,Keeping fit and healthy,Multi Marahon Series (e.g. 10 in 10 days),Sense of accomplishment,Total numbers			Detractor	4	Regular (including foods from all food groups)	Probably yes (no positive test)	60	No	Cushioned,Light weight	Calories,Heart Rate Variability	Blisters,Chafing,Calf Injury,Muscle Pull,Shin Splints	Compression,Elevation,Ice (Ice packs or cold compresses),Pain Relief,RICE (Rest Ice Compression Elevation),Other - Please Specify	Tens machine and massage gun	No I do not seek professional advise for running injuries	Yes	No	No	No	No	Yes	No	No
EN	Europe	Wales	Female	57	679	4:16-4:30	41-50	It is a way of life,Social life,Total numbers	Promoter	10			Other (Please specify)	Probably yes (no positive test)	60		Cushioned,Motion Control (made to support heavy weight, flat feet or severe overpronation)	None	Blisters,Chafing,IT Band Syndrome	None		Specialist or other- Please detail here:	No	No	No	No	No	Yes	No	No
EN	Europe	Republic of Ireland	Male	57	45	3:31-3:45	0-10	It is a way of life,Keeping fit and healthy,Sense of accomplishment,Social life,Others - Please specify			Detractor	2	Regular (including foods from all food groups)	Yes (positive test)	52	No	Cushioned	VO2MAX	Blisters,Chafing,Calf Injury,Heat Exhaustion,Knee Injury,Muscle Pull,Plantar Fasciitis,Tendonitus (Achilles tendinopathy),Other - Please specify	Stretching		No I do not seek professional advise for running injuries	Yes	Yes	Yes	No	No	Yes	No	No	Yes - Please specify
EN	Europe	Republic of Ireland	Female	51	11	4:01-4:15	0-10	Keeping fit and healthy,Sense of accomplishment,Travel			Detractor	2	Other (Please specify)	Yes (positive test)	50		Cushioned,Stability	Resting HR,VO2MAX	Ankle Injury,Blisters,Chafing,Calf Injury,Plantar Fasciitis	Compression,Foam Rolling,Ice (Ice packs or cold compresses),Rest,Stretching		Physiotherapist	No	No	No	No	Yes	Yes	No	No
EN	Europe	Republic of Ireland	Male	29	41	2:46-3:00	0-10	Continuous performance improvement,It is a way of life,Keeping fit and healthy,Sense of accomplishment,To reach certain milestones,Total numbers,Travel			Detractor	2	Regular (including foods from all food groups)	Yes (positive test)	85	No	Cushioned,Stability,Light weight	Heart Rate Variability,Resting HR,Sleep,Steps,Stress,VO2MAX	Chafing,Plantar Fasciitis	Accupuncture,Foam Rolling,Rest		Physiotherapist	No	No	No	No	Yes	Yes	No	No
EN	Europe	Northern Ireland	Female	47	10	4:01-4:15	0-10	It is a way of life,Keeping fit and healthy,Sense of accomplishment,Social life,To reach certain milestones,Travel			Detractor	0	Regular (including foods from all food groups)	No	42	No	Other - Please specify	Heart Rate Variability,Resting HR,Sleep,Steps	Ankle Injury,Blisters,Chafing,Hip Injury,IT Band Syndrome,Muscle Pull,Runners Knee,Shin Splints	Ice (Ice packs or cold compresses),Rest,RICE (Rest Ice Compression Elevation),Stretching,Other - Please Specify	Strength and conditioning as prehab	Physiotherapist	No	No	Yes	No	Yes	Yes	No	No	No
EN	Europe	Republic of Ireland	Male	61	197	2:46-3:00	0-10	It is a way of life,Keeping fit and healthy,Sense of accomplishment,Travel	Detractor	5	Detractor	5	Other (Please specify)	Yes (positive test)	80		Cushioned	Heart Rate Variability,Max HR,Resting HR,VO2MAX	Tendonitus (Achilles tendinopathy)	Ice (Ice packs or cold compresses),Rest,RICE (Rest Ice Compression Elevation),Stretching		Physiotherapist,Specialist or other- Please detail here:	No	No	Yes	No	No	Yes	No	No	Yes - Please specify
EN	Europe	Republic of Ireland	Female	49	22	3:46-4:00	0-10	Keeping fit and healthy,Sense of accomplishment			Detractor	0	Regular (including foods from all food groups)	Yes (positive test)	60	No	Light weight	Heart Rate Variability,Sleep	Blisters,Knee Injury	Pain Relief,Rest,RICE (Rest Ice Compression Elevation),Stretching		Physiotherapist	No	No	No	No	Yes	Yes	No	No
EN	Europe	Republic of Ireland	Male	58	115	3:16-3:30	11-20	It is a way of life,Keeping fit and healthy,Sense of accomplishment	Passive	7			Regular (including foods from all food groups)	Yes (positive test)	55	No	Stability	None	Ankle Injury,Blisters,Chafing,Calf Injury,IT Band Syndrome,Knee Injury,Muscle Pull,Runners Knee,Shin Splints,Stress Fracture	Compression,Elevation,Foam Rolling,Ice (Ice packs or cold compresses),Pain Relief,Support strapping,Stretching		Physiotherapist,Specialist or other- Please detail here:	No	No	No	No	Yes	Yes	No	No
EN	Europe	Republic of Ireland	Female	40	25	3:46-4:00	0-10	It is a way of life,Keeping fit and healthy,Sense of accomplishment,Social life			Detractor	5	Regular (including foods from all food groups)	Yes (positive test)	80		Other - Please specify	Max HR,Steps	Blisters,Chafing,Plantar Fasciitis,Other - Please specify	Foam Rolling,Other - Please Specify	Osteopath	Another Medical Professional (e.g. Physician, A&E),Specialist or other- Please detail here:	No	No	No	No	No	Yes	No	No
EN	Europe	Republic of Ireland	Male	40	14	3:31-3:45	0-10	It is a way of life,Keeping fit and healthy,Sense of accomplishment			Detractor	1	Regular (including foods from all food groups)	Yes (positive test)	40	No	Light weight,Minimal e.g. Vibram or flip flops	Resting HR,Stress,VO2MAX	Ankle Injury,Chafing,Hip Injury,IT Band Syndrome,Knee Injury,Runners Knee,Shin Splints	Compression,Foam Rolling,Ice (Ice packs or cold compresses),RICE (Rest Ice Compression Elevation),Stretching		No I do not seek professional advise for running injuries	No	No	No	No	No	Yes	No	No
EN	Europe	Republic of Ireland	Male	53	53	3:01-3:15	0-10	Keeping fit and healthy,Sense of accomplishment,Social life			Detractor	2	Vegan	Yes (positive test)	80	Yes	Stability,Other - Please specify	Calories,Steps,VO2MAX	Blisters,Chafing,Calf Injury,Muscle Pull,Plantar Fasciitis,Runners Knee,Tendonitus (Achilles tendinopathy)	Compression,Ice (Ice packs or cold compresses),Rest,Stretching		Physiotherapist	No	No	No	Yes	Yes	Yes	No	No
EN	Europe	Republic of Ireland	Male	51	49	2:46-3:00	0-10	Continuous performance improvement,It is a way of life,Keeping fit and healthy,Sense of accomplishment,To reach certain milestones			Passive	7	Regular (including foods from all food groups)	Yes (positive test)	50	Yes	Cushioned,Light weight	Intensity minutes,Max HR,Resting HR,Sleep,Steps,VO2MAX	Ankle Injury,Blisters,Chafing,Calf Injury,Heat Exhaustion,IT Band Syndrome,Muscle Pull,Tendonitus (Achilles tendinopathy)	Foam Rolling,Ice (Ice packs or cold compresses),Rest,RICE (Rest Ice Compression Elevation),Stretching		Physiotherapist	No	No	No	No	No	Yes	No	No
EN	Europe	Republic of Ireland	Male	41	11	3:31-3:45	0-10	Keeping fit and healthy,Sense of accomplishment,To reach certain milestones,Travel			Detractor	3	Regular (including foods from all food groups)	Yes (positive test)	50	Yes	Cushioned,Light weight	Max HR,Resting HR,Sleep	Calf Injury,Plantar Fasciitis	Ice (Ice packs or cold compresses),RICE (Rest Ice Compression Elevation),Support strapping,Stretching		No I do not seek professional advise for running injuries	No	No	No	No	Yes	Yes	No	No
EN	Europe	Republic of Ireland	Female	57	315	3:46-4:00	21-30	Keeping fit and healthy,Sense of accomplishment,Social life,Travel,Others - Please specify	Detractor	5	Detractor	4	Regular (including foods from all food groups)	Yes (positive test)	70	No	Cushioned	Max HR,Resting HR	Blisters,Chafing,Calf Injury,Plantar Fasciitis,Shin Splints,Tendonitus (Achilles tendinopathy)	Stretching,Other - Please Specify	Massage and strengthening	Physiotherapist,Specialist or other- Please detail here:	Yes	Yes	No	No	Yes	Yes	Yes	No	No
EN	Europe	Northern Ireland	Male	37	69	3:46-4:00	11-20	Sense of accomplishment,Social life,To reach certain milestones,Total numbers			Detractor	5	Prefer not to say	Yes (positive test)	50	No	Stability	Floors,Intensity minutes,Resting HR,Sleep,Steps,VO2MAX	Blisters,Chafing,Hip Injury,IT Band Syndrome,Knee Injury,Plantar Fasciitis,Runners Knee,Shin Splints,Stress Fracture,Tendonitus (Achilles tendinopathy)	Elevation,Foam Rolling,Rest,RICE (Rest Ice Compression Elevation),Stretching		Physiotherapist,Another Medical Professional (e.g. Physician, A&E)	No	No	No	No	Yes	Yes	Yes	No
EN	Europe	Republic of Ireland	Female	39	21	3:31-3:45	0-10	Continuous performance improvement,It is a way of life,Keeping fit and healthy,Sense of accomplishment,To reach certain milestones			Detractor	6	Regular (including foods from all food groups)	Yes (positive test)	35	No	Cushioned	Calories,Resting HR,Sleep,Steps	Hip Injury,Knee Injury,Runners Knee	Foam Rolling,Ice (Ice packs or cold compresses),Support strapping,Stretching		Physiotherapist	Yes	No	No	No	Yes	Yes	No	No
EN	Europe	Northern Ireland	Male	40	60	3:16-3:30	11-20	It is a way of life,Keeping fit and healthy,Sense of accomplishment,Social life,To reach certain milestones,Total numbers			Detractor	0	Vegetarian (excludes fish, poultry, and meat)	Yes (positive test)	80	Yes	Other - Please specify	Calories,Heart Rate Variability,Max HR,Resting HR,Sleep,Steps,VO2MAX	Ankle Injury,Blisters,Calf Injury,Hip Injury,Runners Knee	Rest		Another Medical Professional (e.g. Physician, A&E)	Yes	No	No	No	Yes	Yes	No	No
EN	Europe	Republic of Ireland	Female	41	112	4:46-5:00	11-20	It is a way of life,Keeping fit and healthy,Multi Marahon Series (e.g. 10 in 10 days),Sense of accomplishment,Social life,To reach certain milestones	Promoter	10			Regular (including foods from all food groups)	Yes (positive test)	20	No	Stability	None	Blisters,Chafing,Muscle Pull	Compression,Elevation,Foam Rolling,Ice (Ice packs or cold compresses),RICE (Rest Ice Compression Elevation)		No I do not seek professional advise for running injuries	No	No	No	No	No	Yes	No	No
EN	Europe	Northern Ireland	Male	59	204	3:16-3:30	21-30	Continuous performance improvement,It is a way of life,Keeping fit and healthy,Sense of accomplishment,Social life	Promoter	10	Promoter	10	Regular (including foods from all food groups)	Yes (positive test)	120		Cushioned	Steps	Blisters,Chafing	Pain Relief		Physiotherapist	Yes	No	No	No	No	Yes	No	No
EN	Europe	Republic of Ireland	Male	49	58	3:31-3:45	0-10	Sense of accomplishment,Social life			Detractor	0	Regular (including foods from all food groups)	No	50	No	Cushioned	None	Chafing,Plantar Fasciitis	Stretching		Physiotherapist	No	No	No	No	Yes	Yes	No	No
EN	Europe	Republic of Ireland	Female	38	60	3:31-3:45	0-10	Continuous performance improvement,Sense of accomplishment,To reach certain milestones			Detractor	6	Regular (including foods from all food groups)	Yes (positive test)	85	No	Stability	Calories,Intensity minutes,Max HR	Muscle Pull,Other - Please specify	Compression,Foam Rolling,Rest		Physiotherapist	Yes	No	No	No	Yes	Yes	No	No
EN	Asia		Female	43	15	>6:00	0-10	Continuous performance improvement,It is a way of life,Keeping fit and healthy,Sense of accomplishment,Travel			Detractor	0	Regular (including foods from all food groups)	No	25	No	Stability	Calories,Heart Rate Variability,Max HR,VO2MAX	Knee Injury	Foam Rolling,Ice (Ice packs or cold compresses),Rest,Stretching		No I do not seek professional advise for running injuries	Yes	No	No	No	No	Yes	No	No
EN	Asia		Male	42	83	5:31-5:45	0-10	It is a way of life,Keeping fit and healthy,Social life,Travel			Detractor	0	Regular (including foods from all food groups)	No	50		Cushioned	Calories,Sleep	Ankle Injury,Chafing	Accupuncture,Foam Rolling,Stretching		No I do not seek professional advise for running injuries	No	No	No	No	Yes	Yes	No	No
EN	Europe	England	Male	25	10	2:46-3:00	0-10	It is a way of life,Social life,Travel			Detractor	0	Regular (including foods from all food groups)	No	56	No	Cushioned,Stability,Light weight	Other - Please Specify	Blisters,Chafing,Hip Injury,IT Band Syndrome,Plantar Fasciitis,Shin Splints,Stress Fracture	Compression,Elevation,Foam Rolling,Ice (Ice packs or cold compresses),Rest,RICE (Rest Ice Compression Elevation),Stretching		No I do not seek professional advise for running injuries	No	No	No	No	No	Yes	No	No
EN	North America		Male	36	21	2:46-3:00	0-10	Competition,Continuous performance improvement,It is a way of life,Keeping fit and healthy,Sense of accomplishment,Travel			Detractor	0	Regular (including foods from all food groups)	No	110	No	Cushioned,Stability	Max HR,Resting HR,Sleep,VO2MAX	Ankle Injury,Blisters,Chafing,Calf Injury,Heat Exhaustion,Hip Injury,IT Band Syndrome,Knee Injury,Plantar Fasciitis,Shin Splints	Compression,Elevation,Foam Rolling,Ice (Ice packs or cold compresses),Rest,RICE (Rest Ice Compression Elevation),Support strapping,Stretching		No I do not seek professional advise for running injuries	No	No	No	No	No	No	No	No
EN	Europe	Northern Ireland	Male	47	145	3:16-3:30	11-20	Continuous performance improvement,It is a way of life,Keeping fit and healthy,Multi Marahon Series (e.g. 10 in 10 days),Sense of accomplishment,Social life,To reach certain milestones,Travel	Passive	8	Detractor	4	Regular (including foods from all food groups)	Yes (positive test)	100		Cushioned,Stability	Steps,VO2MAX	Ankle Injury,Blisters,Chafing,Calf Injury,IT Band Syndrome,Plantar Fasciitis,Runners Knee,Shin Splints,Tendonitus (Achilles tendinopathy)	Compression,Elevation,Foam Rolling,Ice (Ice packs or cold compresses),Pain Relief,Rest,RICE (Rest Ice Compression Elevation)		Physiotherapist	Yes	No	No	No	No	Yes	No	No
EN	Europe	Other European Country	Male	31	22	3:16-3:30	11-20	Keeping fit and healthy			Detractor	0	Regular (including foods from all food groups)	No	42		Stability	Calories	Ankle Injury	Rest		No I do not seek professional advise for running injuries	No	No	No	Yes	Yes	No	No	No
EN	Europe	Northern Ireland	Male	59	23	3:31-3:45	0-10	Continuous performance improvement,It is a way of life,Keeping fit and healthy,Sense of accomplishment,To reach certain milestones,Total numbers			Detractor	1	Prefer not to say	Yes (positive test)	33	No	Stability	Calories,Max HR,Resting HR,Steps,VO2MAX	Ankle Injury,Chafing,Calf Injury,Hip Injury,Plantar Fasciitis,Tendonitus (Achilles tendinopathy)	Foam Rolling,Rest,Stretching		Physiotherapist	No	No	No	No	Yes	Yes	No	No
EN	North America		Male	53	177	3:16-3:30	0-10	Sense of accomplishment	Promoter	10	Detractor	5	Regular (including foods from all food groups)	Yes (positive test)	80		Cushioned	None	Blisters,Other - Please specify	Rest		No I do not seek professional advise for running injuries	No	No	No	No	No	Yes	No	No
EN	Australia/Oceania		Female	44	187	3:31-3:45	21-30	It is a way of life,Keeping fit and healthy,Sense of accomplishment,Social life,To reach certain milestones,Total numbers	Promoter	10	Promoter	10	Regular (including foods from all food groups)	No	50		Cushioned	Intensity minutes	Blisters,Chafing,Calf Injury,Heat Exhaustion,Hypothermia,IT Band Syndrome,Muscle Pull,Shin Splints	Pain Relief,Rest,RICE (Rest Ice Compression Elevation)		No I do not seek professional advise for running injuries	No	No	No	No	No	Yes	No	No
EN
EN	Europe	Northern Ireland	Female	41	31	3:31-3:45	0-10	Sense of accomplishment			Detractor	3	Prefer not to say	Yes (positive test)	60	No	Stability	Calories,Sleep,Steps,VO2MAX	Blisters	None		No I do not seek professional advise for running injuries	No	No	No	No	No	Yes	No	No
EN	Europe	England	Female	48	125	4:01-4:15	11-20	Continuous performance improvement,Keeping fit and healthy,Social life	Detractor	0	Detractor	0	Regular (including foods from all food groups)	No	125	No	Cushioned,Light weight	Other - Please Specify	Chafing,IT Band Syndrome,Plantar Fasciitis	Rest,Other - Please Specify	Deep tissue massage	Specialist or other- Please detail here:	No	No	Yes	No	No	Yes	No	No	No
EN	Europe	Northern Ireland	Male	49	16	3:46-4:00	0-10	It is a way of life,Keeping fit and healthy			Detractor	0	Other (Please specify)	Yes (positive test)	60	No	Stability	Resting HR	Ankle Injury,Blisters,Chafing,Plantar Fasciitis	Rest		Specialist or other- Please detail here:	No	No	No	No	No	Yes	No	No
EN	Europe	Northern Ireland	Female	41	75	3:16-3:30	0-10	Continuous performance improvement,Keeping fit and healthy,Sense of accomplishment,Social life,To reach certain milestones,Travel			Detractor	6	Regular (including foods from all food groups)	Probably yes (no positive test)	50	Yes	Light weight	Heart Rate Variability,Resting HR,Sleep,Steps	Blisters,Chafing,Tendonitus (Achilles tendinopathy)	Foam Rolling,Rest,Stretching		Physiotherapist	No	No	No	No	No	Yes	No	No
EN	Europe	Other European Country	Male	46	81	3:31-3:45	0-10	Continuous performance improvement,It is a way of life,Keeping fit and healthy,Sense of accomplishment,Social life,Travel			Detractor	2	Vegetarian (excludes fish, poultry, and meat)	Yes (positive test)	70	Yes	Cushioned,Stability,Light weight	Heart Rate Variability,Max HR,Resting HR,Steps	Blisters,Chafing,Hypothermia,Shin Splints	Ice (Ice packs or cold compresses),Rest,RICE (Rest Ice Compression Elevation),Stretching		Physiotherapist,Another Medical Professional (e.g. Physician, A&E)	Yes	No	No	No	No	Yes	No	No
EN	Europe	England	Female	48	56	4:16-4:30	0-10	It is a way of life,Keeping fit and healthy,Sense of accomplishment,Social life			Detractor	3	Regular (including foods from all food groups)	No	20	No	Cushioned	None	Ankle Injury,Blisters,Chafing,Calf Injury,Heat Exhaustion,Hip Injury,Muscle Pull,Runners Knee,Shin Splints	Elevation,Foam Rolling,Ice (Ice packs or cold compresses),Pain Relief,Rest,RICE (Rest Ice Compression Elevation),Stretching		Physiotherapist,Specialist or other- Please detail here:	No	No	No	Yes	Yes	Yes	No	No
EN	Europe	Republic of Ireland	Male	54	51	3:01-3:15	0-10	Continuous performance improvement,It is a way of life,Keeping fit and healthy,Social life,Travel			Detractor	2	Regular (including foods from all food groups)	Probably yes (no positive test)	120	Yes	Cushioned,Light weight,Other - Please specify	Max HR,Resting HR,Sleep,Other - Please Specify	Ankle Injury,Blisters,Calf Injury,Heat Exhaustion,Hip Injury,Shin Splints,Stress Fracture,Tendonitus (Achilles tendinopathy)	Ice (Ice packs or cold compresses),Pain Relief,Rest,Stretching		Physiotherapist,Another Medical Professional (e.g. Physician, A&E)	Yes	No	No	No	Yes	Yes	No	No
EN	Europe	England	Male	46	22	3:16-3:30	0-10	Continuous performance improvement,It is a way of life,Keeping fit and healthy,Sense of accomplishment			Detractor	0	Regular (including foods from all food groups)	Yes (positive test)	30	No	Stability	Max HR,VO2MAX	Ankle Injury,Blisters,Chafing,Calf Injury,IT Band Syndrome,Knee Injury,Muscle Pull,Plantar Fasciitis,Runners Knee,Shin Splints,Stress Fracture	Rest		No I do not seek professional advise for running injuries	Yes	No	No	No	Yes	Yes	No	No
EN	Europe	England	Female	43	147	3:46-4:00	0-10	Keeping fit and healthy,Sense of accomplishment,Travel	Detractor	4			Regular (including foods from all food groups)	Yes (positive test)	60	No	Cushioned	Calories,Max HR,Steps	Blisters,Chafing,Calf Injury,Heat Exhaustion,Knee Injury,Muscle Pull,Plantar Fasciitis	Accupuncture,Ice (Ice packs or cold compresses),Rest		Physiotherapist	No	No	No	No	No	Yes	No	Yes - Please specify	No
EN	Europe	Republic of Ireland	Male	69	602	3:01-3:15	21-30	It is a way of life,To reach certain milestones	Promoter	9			Regular (including foods from all food groups)	No	80		Motion Control (made to support heavy weight, flat feet or severe overpronation),Other - Please specify	None	Muscle Pull	Other - Please Specify	Physio/ muscle rub	Physiotherapist	No	No	No	No	No	Yes	No	No
EN	Europe	England	Female	40	109	3:46-4:00	0-10	It is a way of life,Keeping fit and healthy,Sense of accomplishment,To reach certain milestones	Passive	8	Detractor	3	Regular (including foods from all food groups)	Yes (positive test)	50	No	Cushioned	Calories,Heart Rate Variability,Max HR,Resting HR,Sleep,Steps,Stress	Ankle Injury,Blisters,Chafing,Calf Injury,IT Band Syndrome,Knee Injury,Shin Splints	Compression,Elevation,Foam Rolling,Pain Relief,Rest,Support strapping		Physiotherapist	Yes	No	No	No	No	Yes	No	No
EN
EN	Europe	Republic of Ireland	Female	55	81	4:01-4:15	0-10	It is a way of life,Keeping fit and healthy,Sense of accomplishment,Social life,Total numbers,Travel			Detractor	6	Regular (including foods from all food groups)	Yes (positive test)	40	No	Stability	Heart Rate Variability	Blisters,Chafing,Knee Injury,Tendonitus (Achilles tendinopathy)	Other - Please Specify	Massage	Physiotherapist	Yes	No	Yes	No	No	Yes	No	No	Yes - Please specify
EN	Europe	Northern Ireland	Male	50	126	2:46-3:00	0-10	It is a way of life,Keeping fit and healthy,Sense of accomplishment,To reach certain milestones,Total numbers	Promoter	10	Detractor	6	Regular (including foods from all food groups)	No	50	Yes	Cushioned	Heart Rate Variability,Resting HR,Sleep,Steps,VO2MAX	Chafing,Calf Injury,Plantar Fasciitis	Accupuncture,Compression,Ice (Ice packs or cold compresses),Stretching		Physiotherapist	No	Yes	No	Yes	No	Yes	No	No	No
EN	Europe	England	Female	60	45	5:16-5:30	0-10	It is a way of life,Keeping fit and healthy			Detractor	4	Regular (including foods from all food groups)	No	15		Cushioned	None	Blisters,Heat Exhaustion,Shin Splints	Ice (Ice packs or cold compresses),Pain Relief,Other - Please Specify	Massages	Physiotherapist	No	No	Yes	Yes	Yes	No	No	No	No
EN	Europe	England	Male	51	320	3:16-3:30	0-10	It is a way of life,Keeping fit and healthy,Sense of accomplishment,Social life,To reach certain milestones,Total numbers,Travel	Promoter	9	Passive	8	Regular (including foods from all food groups)	No	35		Motion Control (made to support heavy weight, flat feet or severe overpronation)	None	Ankle Injury,Blisters,Hip Injury,Muscle Pull,Tendonitus (Achilles tendinopathy),Other - Please specify	Ice (Ice packs or cold compresses),Pain Relief,Rest,RICE (Rest Ice Compression Elevation),Support strapping		Physiotherapist	Yes	No	No	No	Yes	Yes	No	No
EN	Europe	Republic of Ireland	Male	51	201	3:16-3:30	11-20	It is a way of life,Keeping fit and healthy,Social life	Detractor	0	Detractor	0	Regular (including foods from all food groups)	Probably yes (no positive test)	80		Cushioned	Heart Rate Variability,Max HR	Knee Injury	Other - Please Specify	Strengthening	Physiotherapist	Yes	No	No	No	No	Yes	No	No
EN	Europe	Republic of Ireland	Female	54	7	4:31-4:45	0-10	Keeping fit and healthy			Detractor	3	Regular (including foods from all food groups)	No	50	No	Light weight	Calories,Sleep,Steps	None	Accupuncture,Foam Rolling		Physiotherapist	Yes	No	Yes	No	No	Yes	No	No	No
EN	Europe	Republic of Ireland	Male	42	42	2:46-3:00	0-10	It is a way of life,Keeping fit and healthy			Detractor	5	Regular (including foods from all food groups)	Yes (positive test)	50	Yes	Cushioned	Resting HR,Steps	None	Compression,Foam Rolling,Rest,Stretching		Physiotherapist	Yes	No	No	No	No	Yes	No	No
EN	Europe	Republic of Ireland	Male	51	139	2:46-3:00	11-20	Keeping fit and healthy,Sense of accomplishment,To reach certain milestones,Total numbers	Promoter	9	Detractor	4	Regular (including foods from all food groups)	Yes (positive test)	55	No	Stability	None	Ankle Injury,Blisters,Chafing,Calf Injury,Hip Injury,Muscle Pull,Tendonitus (Achilles tendinopathy)	Compression,Foam Rolling,Ice (Ice packs or cold compresses),Rest,RICE (Rest Ice Compression Elevation),Support strapping,Other - Please Specify	Dry needling is also used regularly in last few years	Physiotherapist,Specialist or other- Please detail here:	No	No	No	No	Yes	Yes	No	No
EN	Europe	England	Female	61	309	3:46-4:00	31-40	Awards,Continuous performance improvement,It is a way of life,Keeping fit and healthy,Multi Marahon Series (e.g. 10 in 10 days),Sense of accomplishment,Social life,To reach certain milestones,Travel	Promoter	10	Promoter	10	Regular (including foods from all food groups)	Yes (positive test)	25	No	Cushioned	Heart Rate Variability,Max HR,Respiration,Resting HR,Sleep,Steps,VO2MAX	Blisters,Hip Injury,Knee Injury,Stress Fracture,Other - Please specify	Rest,RICE (Rest Ice Compression Elevation)		Another Medical Professional (e.g. Physician, A&E)	Yes	No	No	No	Yes	No	Yes	No
EN	Europe	Other European Country	Male	51	135	4:01-4:15	11-20	It is a way of life,Social life,Total numbers	Promoter	10	Passive	7	Regular (including foods from all food groups)	Yes (positive test)	50	No	Cushioned	None	None	Stretching		Physiotherapist	No	No	No	No	No	Yes	No	No
EN	Europe	Other European Country	Male	42	16	3:16-3:30	0-10	Competition,It is a way of life,Keeping fit and healthy,Travel			Promoter	10	Regular (including foods from all food groups)	Yes (positive test)	60	No	Cushioned,Stability,Light weight	Max HR,Steps,VO2MAX	Ankle Injury,Blisters,Chafing,Calf Injury	Rest,Stretching		No I do not seek professional advise for running injuries	No	No	No	No	No	Yes	Yes	No
EN	Europe	England	Male	53	1000	4:01-4:15	>51	Competition,Continuous performance improvement,It is a way of life,Keeping fit and healthy,Multi Marahon Series (e.g. 10 in 10 days),Running streaks,Sense of accomplishment,Social life,To reach certain milestones,Total numbers			Detractor	2	Regular (including foods from all food groups)	Yes (positive test)	5	No	Cushioned	None	Blisters,Chafing,Heat Exhaustion	None		No I do not seek professional advise for running injuries	Yes	No	No	No	No	Yes	No	No
EN	Europe	Northern Ireland	Male	58	342	3:31-3:45	31-40	Awards,Continuous performance improvement,It is a way of life,Keeping fit and healthy,Multi Marahon Series (e.g. 10 in 10 days),Sense of accomplishment,Social life,Total numbers,Travel	Promoter	9	Promoter	10	Regular (including foods from all food groups)	No	50	No	Cushioned,Motion Control (made to support heavy weight, flat feet or severe overpronation),Stability	Heart Rate Variability,Max HR,Pulse Ox,Respiration,Resting HR,Stress,VO2MAX	IT Band Syndrome,Knee Injury,Plantar Fasciitis,Runners Knee,Shin Splints	Accupuncture,Compression,RICE (Rest Ice Compression Elevation),Support strapping		Physiotherapist	No	No	No	No	No	Yes	No	No
EN	Europe	Northern Ireland	Male	51	5	4:16-4:30	0-10	Continuous performance improvement,It is a way of life,Keeping fit and healthy,Sense of accomplishment,To reach certain milestones			Detractor	3	Regular (including foods from all food groups)	No	40	No	Cushioned,Light weight	Heart Rate Variability,Max HR,Steps,VO2MAX	Ankle Injury,Blisters,Chafing,Calf Injury,IT Band Syndrome,Knee Injury,Plantar Fasciitis,Tendonitus (Achilles tendinopathy)	Elevation,Foam Rolling,Ice (Ice packs or cold compresses),Pain Relief,Rest,RICE (Rest Ice Compression Elevation),Stretching		Physiotherapist,Specialist or other- Please detail here:	Yes	No	Yes	No	No	Yes	No	Yes - Please specify	Yes - Please specify
EN	Europe	England	Male	60	949	2:46-3:00	21-30	Competition,It is a way of life,Keeping fit and healthy,Sense of accomplishment,To reach certain milestones,Others - Please specify	Promoter	10	Passive	7	Regular (including foods from all food groups)	Yes (positive test)	70	No	Cushioned	Resting HR	Chafing,Calf Injury,Frostbite,Heat Exhaustion,Hypothermia,Muscle Pull,Plantar Fasciitis,Runners Knee,Stress Fracture	Accupuncture,Compression,Foam Rolling,Ice (Ice packs or cold compresses),Rest,RICE (Rest Ice Compression Elevation),Stretching		Physiotherapist	No	No	No	No	No	Yes	Yes	No
EN	Europe	England	Female	51	9	4:31-4:45	0-10	It is a way of life,Social life,To reach certain milestones			Detractor	2	Regular (including foods from all food groups)	Yes (positive test)	100		Cushioned	Calories,Heart Rate Variability,Max HR,Resting HR,Sleep,Steps	Blisters,Chafing,IT Band Syndrome,Shin Splints	Pain Relief,Rest,RICE (Rest Ice Compression Elevation)		Physiotherapist	No	Yes	No	No	No	Yes	No	No	Yes - Please specify
EN	North America		Female	43	43	3:31-3:45	0-10	It is a way of life,Sense of accomplishment,To reach certain milestones,Total numbers,Travel			Detractor	3	Regular (including foods from all food groups)	Yes (positive test)	10	No	Cushioned	None	Blisters,Chafing	Compression,Elevation,Pain Relief,Rest
EN	Europe	England	Female	50	13	4:16-4:30	0-10	Keeping fit and healthy,Sense of accomplishment,Social life,Travel,Others - Please specify			Detractor	3	Vegan	Yes (positive test)	70	No	Light weight	Max HR,Respiration,Resting HR,Sleep,Steps
EN	Europe	Republic of Ireland	Male	53	21	3:31-3:45	11-20	It is a way of life,Keeping fit and healthy,Sense of accomplishment,Social life			Detractor	5	Prefer not to say	No	50	No	Stability	Heart Rate Variability,Intensity minutes,Max HR,Resting HR	Blisters,Knee Injury,Muscle Pull
EN	Europe	Northern Ireland	Male	50	126	3:46-4:00	0-10	Keeping fit and healthy,Social life,Travel	Promoter	10			Regular (including foods from all food groups)	No	50		Motion Control (made to support heavy weight, flat feet or severe overpronation)	Calories,Heart Rate Variability	Blisters,Chafing,Hip Injury,Morton's Neuroma,Plantar Fasciitis	Foam Rolling,Rest		Physiotherapist,Another Medical Professional (e.g. Physician, A&E)	No	No	No	No	Yes	Yes	No	No
EN	Europe	Republic of Ireland	Male	51	172	3:16-3:30	21-30	It is a way of life,Keeping fit and healthy,Sense of accomplishment,Social life,Travel	Passive	7	Detractor	2	Regular (including foods from all food groups)	No	40	Yes	Cushioned	Heart Rate Variability,Intensity minutes,Max HR,Respiration,Resting HR,Sleep,Steps,Stress,VO2MAX,Other - Please Specify	Blisters,Calf Injury,IT Band Syndrome,Knee Injury,Muscle Pull,Tendonitus (Achilles tendinopathy)	Ice (Ice packs or cold compresses),Other - Please Specify	Physio and regular sports massage Dry Needling	Physiotherapist,Specialist or other- Please detail here:	Yes	No	No	No	Yes	Yes	No	No
EN	Europe	England	Male	40	372	3:16-3:30	41-50	It is a way of life,Keeping fit and healthy,Sense of accomplishment,Social life	Promoter	10	Detractor	6	Other (Please specify)	Yes (positive test)	42		Light weight	None	Ankle Injury,Blisters,Chafing,Heat Exhaustion,Muscle Pull	Stretching		No I do not seek professional advise for running injuries	No	No	No	No	No	Yes	No	No
EN	Europe	England	Male	54	218	3:16-3:30	21-30	It is a way of life,Keeping fit and healthy,Sense of accomplishment,Social life	Promoter	10	Passive	7	Regular (including foods from all food groups)	Yes (positive test)	50	No	Stability	Heart Rate Variability,Max HR,Resting HR,Steps	Calf Injury,Hip Injury,IT Band Syndrome,Plantar Fasciitis	Compression,Stretching,Other - Please Specify	Sports Massage	Specialist or other- Please detail here:	No	No	No	No	Yes	Yes	No	No
EN	Europe	Republic of Ireland	Female	49	103	3:46-4:00	11-20	It is a way of life,Keeping fit and healthy,Sense of accomplishment,Travel	Promoter	10	Promoter	9	Regular (including foods from all food groups)	Yes (positive test)	50	Yes	Cushioned	Heart Rate Variability,Resting HR,Steps,Stress	Blisters,Chafing,Knee Injury,Morton's Neuroma	Foam Rolling,Pain Relief,Rest,Other - Please Specify	Specific Physo	Physiotherapist,Another Medical Professional (e.g. Physician, A&E)	Yes	No	No	No	Yes	Yes	Yes	No
EN	Europe	Republic of Ireland	Female	47	63	4:01-4:15	0-10	Awards,Continuous performance improvement,It is a way of life,Keeping fit and healthy,Running streaks,Sense of accomplishment,Social life,To reach certain milestones,Total numbers,Travel			Promoter	10	Regular (including foods from all food groups)	Yes (positive test)	60		Cushioned,Light weight	Calories,Intensity minutes,Max HR,Respiration,Resting HR,Sleep,Steps	None	Rest		No I do not seek professional advise for running injuries	No	No	No	No	No	Yes	No	No
EN	Europe	England	Male	58	255	3:31-3:45	21-30	Sense of accomplishment	Detractor	6	Detractor	0	Regular (including foods from all food groups)	No	50	No	Stability	Heart Rate Variability,Resting HR,Steps	Blisters,Chafing,Heat Exhaustion	Pain Relief,RICE (Rest Ice Compression Elevation)		No I do not seek professional advise for running injuries	Yes	No	No	No	No	Yes	No	No
EN	Europe	England	Male	34	270	3:46-4:00	21-30	Continuous performance improvement,Keeping fit and healthy,Sense of accomplishment,To reach certain milestones	Promoter	9	Detractor	5	Regular (including foods from all food groups)	Probably yes (no positive test)	90	No	Cushioned,Stability	Heart Rate Variability	Blisters,Chafing,Muscle Pull,Tendonitus (Achilles tendinopathy)	Foam Rolling		No I do not seek professional advise for running injuries	No	No	No	Yes	Yes	Yes	Yes	No
EN	Europe	Republic of Ireland	Male	48	21	3:01-3:15	0-10	It is a way of life,Keeping fit and healthy,Sense of accomplishment,Social life			Detractor	1	Other (Please specify)	No	20	No	Cushioned	None	Blisters,Calf Injury	Stretching		Physiotherapist	No	No	No	No	Yes	Yes	No	No
EN	Europe	Other European Country	Male	48	10	3:16-3:30	0-10	Continuous performance improvement,It is a way of life,Keeping fit and healthy,Sense of accomplishment,To reach certain milestones,Travel			Detractor	0	Regular (including foods from all food groups)	No	40	Yes	Cushioned,Stability,Light weight	Heart Rate Variability,Max HR,Resting HR,VO2MAX	Blisters	Elevation,Foam Rolling,Ice (Ice packs or cold compresses),Pain Relief,Rest,Stretching		No I do not seek professional advise for running injuries	No	No	No	No	No	Yes	No	No
EN	Europe	Republic of Ireland	Male	38	9	3:16-3:30	0-10	It is a way of life,Keeping fit and healthy,Sense of accomplishment,To reach certain milestones,Total numbers			Detractor	6	Regular (including foods from all food groups)	Yes (positive test)	30	Yes
EN	Europe	Republic of Ireland	Male	54	6	3:01-3:15	0-10	Competition,Continuous performance improvement,It is a way of life,Keeping fit and healthy,Sense of accomplishment,Social life,To reach certain milestones,Travel			Detractor	3	Vegan	No	75	No	Light weight	Heart Rate Variability,Intensity minutes,Max HR,Pulse Ox,Resting HR,Steps,VO2MAX	Ankle Injury,Blisters,Chafing,Calf Injury,Heat Exhaustion,Muscle Pull,Other - Please specify	Ice (Ice packs or cold compresses),Pain Relief,Rest,Stretching		Physiotherapist,Another Medical Professional (e.g. Physician, A&E)	Yes	No	No	No	Yes	Yes	No	No
EN	Europe	England	Male	40	11	3:31-3:45	0-10	Continuous performance improvement,It is a way of life,Sense of accomplishment,Social life			Detractor	6	Regular (including foods from all food groups)	Yes (positive test)	45	No	Cushioned	None	Chafing,Hip Injury,IT Band Syndrome	Stretching		Physiotherapist	No	No	No	No	Yes	Yes	No	No
EN	Europe	Republic of Ireland	Male	51	553	3:46-4:00	>51	Others - Please specify	Detractor	5	Detractor	5	Regular (including foods from all food groups)	No	65	Yes	Cushioned	Steps	Other - Please specify	Compression,Foam Rolling,Stretching,Other - Please Specify	Deep Muscle Massage and Recovery boots,	Physiotherapist,Specialist or other- Please detail here:	No	No	No	No	No	No	No	Yes - Please specify	No
EN	Europe	Republic of Ireland	Female	51	207	3:46-4:00	11-20	Social life,Others - Please specify	Detractor	5	Detractor	5	Other (Please specify)	Yes (positive test)	42	No	Stability	Steps	Blisters,Plantar Fasciitis	Compression,Rest		No I do not seek professional advise for running injuries	No	No	No	No	No	Yes	No	No
EN	Europe	Republic of Ireland	Male	38	20	3:16-3:30	0-10	Continuous performance improvement,It is a way of life,Keeping fit and healthy,Social life,To reach certain milestones			Passive	7	Other (Please specify)	Yes (positive test)	70	No	Cushioned,Motion Control (made to support heavy weight, flat feet or severe overpronation),Light weight	Max HR,Sleep,Steps,VO2MAX	Ankle Injury,Calf Injury,IT Band Syndrome,Tendonitus (Achilles tendinopathy)	Rest		Physiotherapist	No	No	No	Yes	No	Yes	No	No
EN	Europe	Northern Ireland	Male	65	616	3:31-3:45	>51	Awards,Competition,Keeping fit and healthy,Social life,Total numbers,Travel	Promoter	10	Promoter	10	Prefer not to say	Yes (positive test)	60	No	Cushioned	Resting HR,Sleep	Ankle Injury,Calf Injury,Knee Injury,Plantar Fasciitis,Stress Fracture	Pain Relief,Rest,Stretching		No I do not seek professional advise for running injuries	No	No	No	No	No	No	No	No
EN	Europe	Republic of Ireland	Female	47	9	3:31-3:45	0-10	It is a way of life,Keeping fit and healthy,Sense of accomplishment,Social life,Travel			Detractor	3	Other (Please specify)	Yes (positive test)	30	No	Cushioned,Stability	None	Runners Knee,Shin Splints	Pain Relief,RICE (Rest Ice Compression Elevation)		Physiotherapist	Yes	No	No	Yes	No	Yes	No	No
EN	Europe	Republic of Ireland	Male	35	23	3:46-4:00	0-10	Awards,Continuous performance improvement,It is a way of life,Keeping fit and healthy,Sense of accomplishment,To reach certain milestones,Travel,Others - Please specify			Promoter	10	Regular (including foods from all food groups)	No	40	No	Cushioned,Stability,Light weight	Heart Rate Variability,Intensity minutes,Max HR,Resting HR,Steps	Blisters,Chafing,Knee Injury,Plantar Fasciitis,Runners Knee,Shin Splints,Tendonitus (Achilles tendinopathy)	Foam Rolling,Pain Relief,Rest,Other - Please Specify	Massage	Another Medical Professional (e.g. Physician, A&E)	Yes	No	No	No	Yes	Yes	No	No
EN	Europe	England	Female	35	73	4:16-4:30	11-20	It is a way of life,Keeping fit and healthy,Sense of accomplishment,Social life			Detractor	0	Pesco-vegetarian (includes fish)	No	20	No	Cushioned	None	Heat Exhaustion	None		No I do not seek professional advise for running injuries	Yes	No	No	Yes	No	No	Yes	Yes - Please specify	Yes - Please specify
EN	Europe	England	Male	34	25	3:46-4:00	0-10	Competition,Continuous performance improvement,It is a way of life,Keeping fit and healthy,Sense of accomplishment,Social life,To reach certain milestones,Total numbers			Detractor	5	Regular (including foods from all food groups)	No	45	No	Minimal e.g. Vibram or flip flops	Intensity minutes,Steps	Blisters,Chafing,Heat Exhaustion,Hip Injury,IT Band Syndrome,Muscle Pull	Rest		Another Medical Professional (e.g. Physician, A&E)	No	No	No	No	No	Yes	Yes	No
EN
EN	Europe	England	Female	33	192	4:01-4:15	0-10	Keeping fit and healthy,Sense of accomplishment,Social life	Promoter	10	Detractor	5	Other (Please specify)	No	21		Stability	Steps	Blisters,Chafing,Calf Injury,Heat Exhaustion,Hypothermia,IT Band Syndrome,Knee Injury,Muscle Pull	Accupuncture,Compression,Elevation,Pain Relief		No I do not seek professional advise for running injuries	No	No	No	No	No	Yes	No	No
EN	Europe	England	Male	64	45	4:16-4:30	0-10	It is a way of life,Keeping fit and healthy,Sense of accomplishment,Social life			Detractor	6	Regular (including foods from all food groups)	Yes (positive test)	25	Yes	Cushioned	Max HR,Resting HR,Sleep,Steps,VO2MAX	Ankle Injury,Blisters,Calf Injury	Foam Rolling,Rest,Support strapping		Physiotherapist	No	No	Yes	No	No	Yes	No	Yes - Please specify	Yes - Please specify
EN	Europe	England	Female	49	91	3:31-3:45	11-20	Social life			Detractor	0	Vegetarian (excludes fish, poultry, and meat)	Yes (positive test)	50	No	Stability	Resting HR,Sleep	Ankle Injury,Blisters,Knee Injury	Foam Rolling,Stretching		Another Medical Professional (e.g. Physician, A&E)	No	No	No	No	No	Yes	No	No
EN	Europe	England	Female	52	266	4:01-4:15	>51	Awards,Keeping fit and healthy,Multi Marahon Series (e.g. 10 in 10 days),Running streaks,Sense of accomplishment,Social life,To reach certain milestones	Detractor	6	Detractor	4	Regular (including foods from all food groups)	No	90	No	Stability	Heart Rate Variability,Max HR,Resting HR,Sleep,Steps,VO2MAX	Ankle Injury,Blisters,Chafing,Knee Injury,Other - Please specify	Elevation,Foam Rolling,Ice (Ice packs or cold compresses),Pain Relief,Stretching		No I do not seek professional advise for running injuries	Yes	No	No	No	Yes	Yes	No	No
EN	Europe	England	Female	42	7	5:16-5:30	0-10	Keeping fit and healthy,Sense of accomplishment,Others - Please specify			Detractor	0	Regular (including foods from all food groups)	Yes (positive test)	50	No	Cushioned	Intensity minutes,Steps,VO2MAX	Ankle Injury,Blisters,Chafing,Hip Injury,IT Band Syndrome,Knee Injury,Morton's Neuroma,Runners Knee,Shin Splints	Compression,Elevation,Foam Rolling,Ice (Ice packs or cold compresses),Rest,Support strapping,Stretching		Physiotherapist	No	No	No	No	No	Yes	No	Yes - Please specify	Yes - Please specify
EN	Europe	England	Female	35	51	4:31-4:45	0-10	It is a way of life,Keeping fit and healthy,Sense of accomplishment,Social life,To reach certain milestones,Total numbers,Others - Please specify			Detractor	1	Vegan	Yes (positive test)	15	No	Cushioned	Calories,Heart Rate Variability,Intensity minutes,Max HR,Resting HR,Sleep,Steps,VO2MAX	Blisters,Chafing	Stretching		No I do not seek professional advise for running injuries	No	No	No	No	No	Yes	No	Yes - Please specify	Yes - Please specify
EN	Europe	England	Female	42	8	4:31-4:45	0-10	Keeping fit and healthy,Sense of accomplishment			Detractor	1	Regular (including foods from all food groups)	Yes (positive test)	40		Cushioned,Light weight	Sleep,Steps	Chafing,Muscle Pull	Foam Rolling,Pain Relief,Rest,Stretching		No I do not seek professional advise for running injuries	No	No	No	No	No	Yes	No	No
EN	Europe	Wales	Female	53	122	4:01-4:15	>51	Keeping fit and healthy,Sense of accomplishment,Social life,To reach certain milestones,Total numbers	Promoter	10	Detractor	0	Other (Please specify)	No	80		Cushioned	Max HR,Steps	None	None		No I do not seek professional advise for running injuries	No	No	No	No	No	Yes	Yes	No
EN	Europe	England	Female	33	98	4:46-5:00	21-30	Sense of accomplishment,To reach certain milestones			Detractor	0	Regular (including foods from all food groups)	Probably yes (no positive test)	50	Yes	Cushioned,Light weight	Calories,Heart Rate Variability,Resting HR,Sleep,Steps	Hip Injury,Runners Knee,Other - Please specify	Rest,Stretching,Other - Please Specify	Osteopathy	Specialist or other- Please detail here:	Yes	No	No	No	No	No	No	No
EN	Europe	England	Female	42	42	3:46-4:00	11-20	It is a way of life,Keeping fit and healthy,Sense of accomplishment,Social life,To reach certain milestones,Total numbers			Detractor	2	Other (Please specify)	Yes (positive test)	56	No	Cushioned,Other - Please specify	Heart Rate Variability,Intensity minutes,Max HR,Resting HR,VO2MAX	Ankle Injury,Blisters,Muscle Pull,Morton's Neuroma,Other - Please specify	Stretching,Other - Please Specify	Sports massage Podiatry and orthotics Physio advice and corrective excercises	Physiotherapist,Specialist or other- Please detail here:	No	No	No	Yes	Yes	Yes	Yes	No
EN	Europe	England	Male	58	514	3:01-3:15	>51	Continuous performance improvement,Multi Marahon Series (e.g. 10 in 10 days),Running streaks,To reach certain milestones,Others - Please specify	Detractor	5	Detractor	0	Regular (including foods from all food groups)	Yes (positive test)	100	Yes	Motion Control (made to support heavy weight, flat feet or severe overpronation)	Heart Rate Variability,Intensity minutes,Pulse Ox,Respiration,Resting HR,Sleep,Steps,Stress,VO2MAX	Ankle Injury,Blisters,Calf Injury,IT Band Syndrome,Knee Injury,Muscle Pull,Stress Fracture,Tendonitus (Achilles tendinopathy)	Compression,Elevation,Ice (Ice packs or cold compresses),RICE (Rest Ice Compression Elevation)		Physiotherapist	No	No	No	No	No	Yes	No	Yes - Please specify	No
EN	Europe	Republic of Ireland	Male	55	126	3:46-4:00	11-20	Keeping fit and healthy	Promoter	10	Promoter	10	Prefer not to say	No	45		Stability	Steps	Blisters,Chafing,Shin Splints	Foam Rolling,Rest,Stretching		No I do not seek professional advise for running injuries	Yes	No	No	No	No	Yes	No	No
EN
EN	Europe	England	Female	48	130	4:31-4:45	31-40	Keeping fit and healthy,Multi Marahon Series (e.g. 10 in 10 days),Sense of accomplishment,Social life,To reach certain milestones	Promoter	10	Passive	8	Vegan	Yes (positive test)	60	No	Cushioned	None	Blisters	Pain Relief,Rest,Other - Please Specify	Regular sports massage	Specialist or other- Please detail here:	No	No	No	Yes	No	Yes	No	No
EN	Europe	England	Female	48	13	4:16-4:30	0-10	Continuous performance improvement,Keeping fit and healthy,Sense of accomplishment,To reach certain milestones			Detractor	2	Regular (including foods from all food groups)	Yes (positive test)	40		Stability	Calories,Pulse Ox,Resting HR,Steps,VO2MAX	Blisters,Calf Injury,Shin Splints	Compression,Foam Rolling,RICE (Rest Ice Compression Elevation)		Physiotherapist	No	No	No	No	No	Yes	No	No
EN	Europe	England	Male	51	27	4:46-5:00	0-10	Continuous performance improvement,Keeping fit and healthy,Sense of accomplishment			Detractor	6	Regular (including foods from all food groups)	Yes (positive test)	40	No	Stability	None	Ankle Injury,Chafing,Calf Injury,Knee Injury,Plantar Fasciitis	Foam Rolling,Stretching		No I do not seek professional advise for running injuries	No	No	No	No	Yes	Yes	No	No
EN	Europe	England	Male	52	243	4:01-4:15	11-20	Keeping fit and healthy,Sense of accomplishment,Social life	Detractor	4	Detractor	4	Other (Please specify)	No	90	No	Cushioned,Other - Please specify	Floors,Sleep,Steps,Stress	Ankle Injury,Blisters,Chafing,Calf Injury,Heat Exhaustion,Knee Injury,Muscle Pull,Tendonitus (Achilles tendinopathy)	Compression,Elevation,Rest,RICE (Rest Ice Compression Elevation),Support strapping		Specialist or other- Please detail here:	No	No	No	No	No	Yes	No	No
EN	Europe	England	Male	49	31	2:46-3:00	0-10	Competition,Continuous performance improvement,It is a way of life,Keeping fit and healthy,Sense of accomplishment,Social life,To reach certain milestones,Total numbers,Travel			Detractor	4	Regular (including foods from all food groups)	Yes (positive test)	40	No	Cushioned,Light weight	None	Ankle Injury,Blisters,Chafing,Calf Injury,IT Band Syndrome,Knee Injury,Muscle Pull,Morton's Neuroma,Runners Knee,Shin Splints	Compression,Elevation,Foam Rolling,Ice (Ice packs or cold compresses),Pain Relief,RICE (Rest Ice Compression Elevation),Stretching		Physiotherapist	Yes	Yes	No	No	Yes	Yes	No	Yes - Please specify	Yes - Please specify
EN	Europe	England	Male	41	5	3:46-4:00	0-10	Continuous performance improvement,Keeping fit and healthy,Sense of accomplishment			Detractor	3	Regular (including foods from all food groups)	Probably yes (no positive test)	70	Yes	Cushioned	None	Ankle Injury,Blisters,Frostbite	Pain Relief,Rest		Another Medical Professional (e.g. Physician, A&E)	No	No	No	Yes	Yes	Yes	Yes	Yes - Please specify	Yes - Please specify
EN	Europe	England	Male	48	126	3:46-4:00	11-20	Keeping fit and healthy,Sense of accomplishment,Social life,Travel	Detractor	2	Detractor	2	Regular (including foods from all food groups)	Yes (positive test)	30	Yes	Cushioned,Stability	Pulse Ox,Respiration,Sleep,Stress,VO2MAX,Other - Please Specify	Ankle Injury,Blisters,Chafing,Calf Injury,Muscle Pull	Foam Rolling,Ice (Ice packs or cold compresses),Other - Please Specify	Where possible, I just keep running!	Physiotherapist	No	Yes	Yes	No	No	No	No	No	No
EN	Europe	England	Female	53	24	4:01-4:15	11-20	Keeping fit and healthy,Sense of accomplishment,To reach certain milestones,Total numbers			Detractor	5	Regular (including foods from all food groups)	No	30	No	Stability	Calories,Heart Rate Variability	Blisters,Chafing,Calf Injury,IT Band Syndrome,Knee Injury,Muscle Pull	Elevation,Ice (Ice packs or cold compresses),Pain Relief,Rest,Support strapping,Stretching		Specialist or other- Please detail here:	Yes	No	No	No	Yes	Yes	No	Yes - Please specify	Yes - Please specify
EN	Europe	England	Female	62	190	4:16-4:30	21-30	It is a way of life,Keeping fit and healthy,Multi Marahon Series (e.g. 10 in 10 days),Sense of accomplishment,Social life	Passive	7	Detractor	4	Regular (including foods from all food groups)	Yes (positive test)	50		Cushioned	None	Ankle Injury,Blisters,Chafing,Heat Exhaustion,Hip Injury,Muscle Pull,Morton's Neuroma,Shin Splints,Tendonitus (Achilles tendinopathy)	Compression,Elevation,Foam Rolling,Ice (Ice packs or cold compresses),Rest,Support strapping,Stretching		Physiotherapist	No	No	Yes	No	Yes	Yes	Yes	Yes - Please specify	Yes - Please specify
EN	Europe	England	Male	51	35	3:31-3:45	0-10	Keeping fit and healthy,Others - Please specify			Detractor	0	Regular (including foods from all food groups)	Yes (positive test)	100	No	Cushioned	None	Calf Injury,Knee Injury	Elevation,Foam Rolling,Rest		No I do not seek professional advise for running injuries	No	No	Yes	No	No	Yes	No	No	No
EN	Europe	England	Female	41	85	4:01-4:15	11-20	It is a way of life,Keeping fit and healthy,To reach certain milestones,Total numbers			Detractor	4	Regular (including foods from all food groups)	Yes (positive test)	10	No	Stability	None	Ankle Injury,Chafing,Muscle Pull,Tendonitus (Achilles tendinopathy)	Elevation,Foam Rolling,Ice (Ice packs or cold compresses),Pain Relief,Stretching		Physiotherapist	Yes	No	No	No	No	Yes	No	No
EN	Europe	England	Male	50	56	4:01-4:15	11-20	Keeping fit and healthy,Multi Marahon Series (e.g. 10 in 10 days),Sense of accomplishment,Social life,To reach certain milestones			Detractor	0	Other (Please specify)	No	70	No	Cushioned	Calories,Heart Rate Variability,Max HR,Sleep,Steps,Stress,VO2MAX	Muscle Pull,Shin Splints	Pain Relief,Rest,Stretching		No I do not seek professional advise for running injuries	No	No	Yes	No	No	Yes	No	No	No
EN	Europe	England	Female	46	14	5:46:600	11-20	Keeping fit and healthy,Sense of accomplishment,Social life			Detractor	6	Regular (including foods from all food groups)	Yes (positive test)	40	No	Stability	Calories,Intensity minutes,Max HR,Resting HR,Steps,VO2MAX	Blisters,Chafing,Knee Injury,Runners Knee,Shin Splints	Compression,Elevation,Foam Rolling,Ice (Ice packs or cold compresses),Pain Relief,Rest,RICE (Rest Ice Compression Elevation),Support strapping,Stretching		No I do not seek professional advise for running injuries	Yes	No	No	No	No	Yes	No	No
EN	Europe	England	Female	30	90	4:16-4:30	>51	Awards,It is a way of life,Keeping fit and healthy,Multi Marahon Series (e.g. 10 in 10 days),Sense of accomplishment,Social life,To reach certain milestones,Travel			Detractor	3	Regular (including foods from all food groups)	Yes (positive test)	85	No	Cushioned	Calories,Resting HR,Steps	Blisters,Chafing,Muscle Pull,Shin Splints	Compression,Elevation,Pain Relief,Rest,Support strapping		No I do not seek professional advise for running injuries	Yes	No	No	No	Yes	Yes	No	No
EN	Europe	England	Female	46	90	3:46-4:00	11-20	Keeping fit and healthy,Sense of accomplishment,Social life,To reach certain milestones			Passive	7	Pesco-vegetarian (includes fish)	Yes (positive test)	50	No	Cushioned	None	Blisters,Calf Injury,Heat Exhaustion,IT Band Syndrome,Knee Injury,Runners Knee	Stretching,Other - Please Specify	Regular remedial massage	Physiotherapist,Specialist or other- Please detail here:	No	No	No	Yes	No	Yes	No	No
EN	Europe	England	Male	39	31	3:16-3:30	21-30	It is a way of life,Keeping fit and healthy,Multi Marahon Series (e.g. 10 in 10 days),Social life,Total numbers			Passive	7	Regular (including foods from all food groups)	Yes (positive test)	50	No	Cushioned	Max HR,Sleep,VO2MAX	Chafing	Rest,Stretching		No I do not seek professional advise for running injuries	No	No	No	No	No	Yes	No	No
EN	Europe	Other European Country	Female	39	49	3:16-3:30	0-10	Continuous performance improvement,It is a way of life,Keeping fit and healthy,Travel			Detractor	5	Regular (including foods from all food groups)	No	80	No	Stability	Intensity minutes	None	Compression,Elevation,Ice (Ice packs or cold compresses),Pain Relief,Rest,Stretching		Physiotherapist	Yes	No	No	No	No	No	No	No
EN	Europe	England	Male	53	26	4:01-4:15	0-10	It is a way of life,Keeping fit and healthy,Sense of accomplishment,Social life,Travel			Detractor	5	Prefer not to say	Yes (positive test)	50	No	Cushioned	Heart Rate Variability,Intensity minutes,Resting HR,VO2MAX	Blisters,Chafing,Shin Splints	Elevation,Rest,RICE (Rest Ice Compression Elevation)		No I do not seek professional advise for running injuries	No	No	Yes	No	No	Yes	No	No	No
EN	Europe	England	Male	64	78	4:16-4:30	11-20	Competition,It is a way of life,Keeping fit and healthy,Sense of accomplishment,To reach certain milestones,Total numbers,Others - Please specify			Promoter	10	Regular (including foods from all food groups)	Probably yes (no positive test)	50	No	Cushioned	None	Blisters,Chafing,Other - Please specify	Rest		No I do not seek professional advise for running injuries	No	No	No	No	No	Yes	No	No
EN	Europe	England	Male	51	96	2:46-3:00	31-40	Continuous performance improvement,Keeping fit and healthy,Sense of accomplishment,Social life,Total numbers			Passive	7	Prefer not to say	Yes (positive test)	100	No	Stability	None	Chafing,Muscle Pull,Shin Splints	Compression,Foam Rolling,Ice (Ice packs or cold compresses),RICE (Rest Ice Compression Elevation),Stretching		No I do not seek professional advise for running injuries	Yes	No	No	No	No	Yes	No	No
EN	Europe	England	Female	31	19	4:31-4:45	0-10	Sense of accomplishment,Social life,To reach certain milestones,Total numbers			Detractor	4	Vegan	Probably yes (no positive test)	10	No	Stability,Light weight	None	Blisters,Chafing	Foam Rolling,Stretching		Physiotherapist,Specialist or other- Please detail here:	No	No	No	No	Yes	Yes	No	No
EN	Europe	England	Female	54	13	3:31-3:45	0-10	Continuous performance improvement			Promoter	10	Prefer not to say	Yes (positive test)	70		Cushioned,Stability	None	Ankle Injury,Shin Splints	None		Physiotherapist	No	No	No	No	No	Yes	No	No
EN	Europe	England	Female	38	249	3:31-3:45	>51	Continuous performance improvement,It is a way of life,Keeping fit and healthy,Multi Marahon Series (e.g. 10 in 10 days),Sense of accomplishment,Social life,Travel	Promoter	9	Detractor	2	Pesco-vegetarian (includes fish)	No	100	No	Cushioned,Stability	Floors,Resting HR,Steps	Blisters,Chafing,Hip Injury,Knee Injury	Ice (Ice packs or cold compresses),Pain Relief,Rest,RICE (Rest Ice Compression Elevation),Stretching		Physiotherapist	Yes	No	No	No	No	Yes	No	Yes - Please specify	Yes - Please specify
EN	Europe	England	Male	49	45	3:31-3:45	0-10	It is a way of life,Keeping fit and healthy,Multi Marahon Series (e.g. 10 in 10 days),Sense of accomplishment,Total numbers			Detractor	4	Regular (including foods from all food groups)	Yes (positive test)	30	No	Cushioned	Calories,Max HR,Resting HR,Steps	Ankle Injury,Blisters,Chafing,Calf Injury,Hip Injury,Knee Injury,Muscle Pull	Foam Rolling,Ice (Ice packs or cold compresses),Stretching		Physiotherapist,Specialist or other- Please detail here:	No	No	No	No	Yes	Yes	No	Yes - Please specify	No
EN	Europe	England	Male	48	5	4:46-5:00	0-10	Awards,It is a way of life,Keeping fit and healthy,Multi Marahon Series (e.g. 10 in 10 days),Sense of accomplishment			Passive	8	Regular (including foods from all food groups)	Yes (positive test)	25	No	Cushioned	None	Chafing	Rest		No I do not seek professional advise for running injuries	No	No	No	No	No	Yes	No	No
EN	Europe	England	Male	40	123	4:16-4:30	>51	Keeping fit and healthy,Multi Marahon Series (e.g. 10 in 10 days),Sense of accomplishment,Social life,To reach certain milestones	Passive	8	Passive	8	Regular (including foods from all food groups)	Probably yes (no positive test)	84	No	Cushioned	Calories,Floors,Intensity minutes,Resting HR,Steps,VO2MAX	Ankle Injury,Knee Injury	Pain Relief		No I do not seek professional advise for running injuries	Yes	No	No	No	No	Yes	Yes	No
EN	Europe	Scotland	Male	58	223	3:01-3:15	11-20	It is a way of life	Detractor	0	Detractor	0	Pesco-vegetarian (includes fish)	Yes (positive test)	100	No	Light weight	None	None	Other - Please Specify	Warm Salt Baths and a rub down with Horse Liniment	No I do not seek professional advise for running injuries	No	No	No	No	No	Yes	No	No
EN	Europe	Other European Country	Male	57	871	2:46-3:00	>51	Competition,It is a way of life,Keeping fit and healthy,Sense of accomplishment,Social life,Travel	Promoter	10	Detractor	5	Pesco-vegetarian (includes fish)	No	90	No	Cushioned,Motion Control (made to support heavy weight, flat feet or severe overpronation)	None	Stress Fracture,Tendonitus (Achilles tendinopathy)	Other - Please Specify	Massage	Physiotherapist,Specialist or other- Please detail here:	No	No	No	No	No	Yes	No	No
EN	Europe	England	Female	56	103	4:46-5:00	11-20	Awards,Continuous performance improvement,It is a way of life,Keeping fit and healthy,Multi Marahon Series (e.g. 10 in 10 days),Sense of accomplishment,To reach certain milestones,Travel,Others - Please specify	Promoter	9			Regular (including foods from all food groups)	Yes (positive test)	80		Stability	Floors,Intensity minutes,Max HR,Resting HR,Sleep,Steps,Stress,VO2MAX	Ankle Injury,Blisters,Chafing,Calf Injury,Heat Exhaustion,Knee Injury,Muscle Pull,Plantar Fasciitis,Tendonitus (Achilles tendinopathy)	Compression,Elevation,Ice (Ice packs or cold compresses),RICE (Rest Ice Compression Elevation),Support strapping,Stretching,Surgery,Other - Please Specify	Please note correct spelling of acupuncture. It is not spelt accupuncture!	Physiotherapist,Another Medical Professional (e.g. Physician, A&E),Specialist or other- Please detail here:	No	Yes	No	No	Yes	Yes	No	Yes - Please specify	Yes - Please specify
EN
EN	Europe	Other European Country	Female	43	299	3:46-4:00	>51	It is a way of life,Sense of accomplishment,To reach certain milestones,Total numbers,Travel	Promoter	9	Passive	8	Vegetarian (excludes fish, poultry, and meat)	No	42	No	Cushioned,Stability	Heart Rate Variability,Floors,Max HR,Pulse Ox,Resting HR,Sleep,Steps,Stress,VO2MAX	Blisters,Chafing,Muscle Pull,Shin Splints,Tendonitus (Achilles tendinopathy)	Ice (Ice packs or cold compresses),Pain Relief,Rest,Stretching		Physiotherapist	No	No	No	No	Yes	Yes	No	No
EN	Europe	England	Female	64	341	3:46-4:00	>51	Social life,Others - Please specify	Promoter	10	Detractor	6	Vegetarian (excludes fish, poultry, and meat)	Yes (positive test)	84	No	Motion Control (made to support heavy weight, flat feet or severe overpronation),Stability	None	Blisters,Chafing,Plantar Fasciitis	Accupuncture,Ice (Ice packs or cold compresses)		Physiotherapist	Yes	No	No	No	No	Yes	Yes	Yes - Please specify	Yes - Please specify
EN	Europe	England	Male	63	261	3:31-3:45	11-20	It is a way of life,Keeping fit and healthy,Sense of accomplishment,Social life,To reach certain milestones,Total numbers	Promoter	10	Detractor	5	Regular (including foods from all food groups)	Yes (positive test)	50	No	Motion Control (made to support heavy weight, flat feet or severe overpronation)	Heart Rate Variability,Floors,Max HR,Resting HR,Sleep,Steps,VO2MAX	Ankle Injury,Plantar Fasciitis,Tendonitus (Achilles tendinopathy)	Ice (Ice packs or cold compresses),Pain Relief,Support strapping,Stretching		Physiotherapist	No	Yes	No	No	No	Yes	No	No	No
EN	Europe	England	Female	47	103	3:46-4:00	0-10	Sense of accomplishment,Others - Please specify	Promoter	10			Regular (including foods from all food groups)	Yes (positive test)	30	No	Cushioned	None	Ankle Injury,Blisters,Chafing,Calf Injury,Plantar Fasciitis	Compression,Foam Rolling,RICE (Rest Ice Compression Elevation),Stretching		Physiotherapist	Yes	No	No	No	No	Yes	No	No
EN	Europe	England	Male	57	311	3:31-3:45	21-30	It is a way of life,Keeping fit and healthy,Sense of accomplishment,Social life,Travel	Promoter	9	Detractor	0	Pesco-vegetarian (includes fish)	Yes (positive test)	50		Stability	Calories,Floors,Max HR,Resting HR,Sleep	None	None		Specialist or other- Please detail here:	No	No	No	Yes	No	Yes	No	No
EN	Europe	England	Male	49	165	2:46-3:00	21-30	Competition,Continuous performance improvement,It is a way of life,Keeping fit and healthy,Sense of accomplishment,Travel	Passive	8	Detractor	3	Regular (including foods from all food groups)	Yes (positive test)	60	Yes	Light weight	None	Blisters,Chafing,Calf Injury,Hip Injury	Foam Rolling,Stretching,Other - Please Specify	Sports physio	Physiotherapist	No	No	No	No	Yes	Yes	No	No
EN	Europe	Other European Country	Male	43	382	3:31-3:45	41-50	Continuous performance improvement,It is a way of life,Keeping fit and healthy,Sense of accomplishment,Social life,Travel	Passive	8	Passive	8	Vegetarian (excludes fish, poultry, and meat)	No	42.9		Light weight	Sleep	None	Pain Relief,Rest,RICE (Rest Ice Compression Elevation),Stretching		No I do not seek professional advise for running injuries	No	No	No	No	No	Yes	No	No
EN	Europe	England	Male	59	148	3:31-3:45	11-20	Keeping fit and healthy,Sense of accomplishment,To reach certain milestones,Total numbers	Passive	8			Regular (including foods from all food groups)	Yes (positive test)	32	No	Other - Please specify	Steps	Blisters,Chafing,Calf Injury,Plantar Fasciitis	None		No I do not seek professional advise for running injuries	No	No	No	No	Yes	Yes	No	No
EN	Europe	England	Male	47	107	3:01-3:15	21-30	Continuous performance improvement,It is a way of life,Keeping fit and healthy,Sense of accomplishment,Travel	Passive	8	Detractor	2	Regular (including foods from all food groups)	Yes (positive test)	80	Yes	Cushioned,Light weight	Heart Rate Variability,Resting HR,Sleep,Stress,VO2MAX	Blisters,Chafing,IT Band Syndrome,Plantar Fasciitis,Tendonitus (Achilles tendinopathy)	Ice (Ice packs or cold compresses),Pain Relief,Rest,Stretching		Physiotherapist	Yes	No	No	No	Yes	Yes	Yes	No
EN	Europe	England	Male	54	102	2:46-3:00	21-30	Keeping fit and healthy,Multi Marahon Series (e.g. 10 in 10 days),Sense of accomplishment,Social life,Total numbers	Promoter	9	Detractor	5	Vegetarian (excludes fish, poultry, and meat)	Yes (positive test)	75		Cushioned	None	Blisters,Chafing,Calf Injury,Heat Exhaustion,IT Band Syndrome,Knee Injury,Muscle Pull,Plantar Fasciitis,Runners Knee,Shin Splints,Tendonitus (Achilles tendinopathy),Other - Please specify	Ice (Ice packs or cold compresses),Support strapping,Other - Please Specify	Sports massage	Physiotherapist	No	No	No	No	Yes	Yes	No	No
EN	Europe	England	Male	53	103	2:46-3:00	11-20	Awards,Competition,Continuous performance improvement,It is a way of life,Keeping fit and healthy,Sense of accomplishment,Social life,To reach certain milestones,Travel	Passive	8	Passive	8	Regular (including foods from all food groups)	No	120	Yes	Cushioned,Light weight	Heart Rate Variability,VO2MAX	Blisters,Chafing,Knee Injury,Muscle Pull,Tendonitus (Achilles tendinopathy)	Ice (Ice packs or cold compresses),RICE (Rest Ice Compression Elevation),Stretching,Other - Please Specify	Tendinitis- insert in work shoes	Physiotherapist	No	No	No	No	No	Yes	No	No
EN	Europe	England	Female	62	81	4:16-4:30	11-20	Keeping fit and healthy,Sense of accomplishment,To reach certain milestones,Travel			Detractor	5	Vegetarian (excludes fish, poultry, and meat)	No	50	No	Light weight	Calories,Heart Rate Variability,Steps	Ankle Injury,Blisters,Calf Injury,Other - Please specify	Rest,RICE (Rest Ice Compression Elevation),Support strapping,Other - Please Specify	massage	Physiotherapist	No	No	No	No	Yes	Yes	No	No
EN	Europe	England	Female	67	350	3:46-4:00	>51	It is a way of life,Keeping fit and healthy,Multi Marahon Series (e.g. 10 in 10 days),Sense of accomplishment,Social life	Promoter	10	Detractor	0	Vegan	No	90		Light weight	Resting HR,Other - Please Specify	Other - Please specify	Elevation,Rest,Stretching		No I do not seek professional advise for running injuries	No	No	No	Yes	Yes	Yes	No	No
EN	Europe	England	Female	61	365	3:31-3:45	11-20	Sense of accomplishment	Detractor	6			Vegetarian (excludes fish, poultry, and meat)	No	42	No	Cushioned	Heart Rate Variability,Max HR,Resting HR,Sleep,Steps,Stress	Chafing,IT Band Syndrome,Morton's Neuroma	Other - Please Specify	Regular massages	Specialist or other- Please detail here:	No	No	No	No	No	Yes	No	Yes - Please specify	Yes - Please specify
EN	Europe	England	Female	58	189	3:31-3:45	11-20	It is a way of life,Keeping fit and healthy,To reach certain milestones,Total numbers	Promoter	10	Promoter	9	Regular (including foods from all food groups)	No	60	No	Cushioned	None	Blisters,Chafing,Calf Injury,Hypothermia,IT Band Syndrome,Knee Injury,Muscle Pull,Other - Please specify	Pain Relief,Rest,Support strapping,Surgery		Physiotherapist	Yes	Yes	No	No	Yes	Yes	No	No	No
EN	Europe	England	Female	46	90	3:46-4:00	11-20	Keeping fit and healthy,To reach certain milestones,Total numbers			Detractor	5	Vegetarian (excludes fish, poultry, and meat)	Yes (positive test)	65	No	Cushioned	Calories,Heart Rate Variability,Floors,Intensity minutes,Max HR,Pulse Ox,Respiration,Resting HR,Sleep,Steps,Stress,VO2MAX	Blisters,Chafing,Hip Injury,Plantar Fasciitis	Pain Relief,Other - Please Specify	Regular sports massage	Physiotherapist	Yes	No	Yes	No	No	Yes	No	Yes - Please specify	Yes - Please specify
EN	Europe	England	Female	49	279	3:46-4:00	31-40	Keeping fit and healthy,Social life,To reach certain milestones	Promoter	10			Regular (including foods from all food groups)	Yes (positive test)	50	No	Stability	Resting HR,VO2MAX	Ankle Injury,Blisters,Chafing,Hip Injury,Hypothermia,IT Band Syndrome,Knee Injury,Plantar Fasciitis,Tendonitus (Achilles tendinopathy)	RICE (Rest Ice Compression Elevation),Stretching		Physiotherapist	No	No	No	No	Yes	Yes	No	No
EN	Europe	Scotland	Male	45	134	2:31-2:45	0-10	It is a way of life,Keeping fit and healthy	Passive	7	Detractor	3	Regular (including foods from all food groups)	No	70	No	Stability	Heart Rate Variability,Resting HR,Sleep,Steps	Ankle Injury,Calf Injury,Knee Injury,Shin Splints,Stress Fracture	Foam Rolling,Ice (Ice packs or cold compresses),Rest,RICE (Rest Ice Compression Elevation)		Physiotherapist	No	Yes	No	No	No	Yes	No	Yes - Please specify	Yes - Please specify
EN	Europe	England	Female	61	195	3:31-3:45	11-20	It is a way of life,Keeping fit and healthy,Sense of accomplishment,Social life,Travel	Passive	8	Detractor	5	Other (Please specify)	Yes (positive test)	42		Light weight	None	Blisters,Chafing,Knee Injury,Shin Splints,Other - Please specify	Surgery		Physiotherapist,Another Medical Professional (e.g. Physician, A&E),Specialist or other- Please detail here:	No	No	No	No	No	Yes	No	No
EN	Europe	England	Male	60	216	3:01-3:15	31-40	Keeping fit and healthy,Sense of accomplishment,Total numbers,Travel	Promoter	10	Detractor	3	Other (Please specify)	No	50	No	Cushioned,Light weight	Heart Rate Variability,Floors,Intensity minutes,Max HR,Pulse Ox,Respiration,Resting HR,Sleep,Steps,Stress,VO2MAX	Calf Injury,Muscle Pull	RICE (Rest Ice Compression Elevation),Stretching		No I do not seek professional advise for running injuries	No	No	No	No	Yes	Yes	No	No
EN	Europe	Wales	Female	50	126	5:01-5:15	31-40	Keeping fit and healthy,Sense of accomplishment,Social life,Travel	Detractor	5	Detractor	2	Regular (including foods from all food groups)	Yes (positive test)	70	No	Other - Please specify	Sleep,Steps	Ankle Injury,Chafing,Calf Injury,Hip Injury,IT Band Syndrome,Knee Injury	Accupuncture,Support strapping,Other - Please Specify	massage	Physiotherapist	No	No	No	Yes	Yes	Yes	No	No
EN	Europe	England	Male	56	205	3:01-3:15	11-20	Continuous performance improvement,It is a way of life,Keeping fit and healthy,Sense of accomplishment,Social life,Travel	Passive	7	Detractor	6	Regular (including foods from all food groups)	Yes (positive test)	65	No	Cushioned,Stability	Resting HR	Ankle Injury,Blisters,Chafing,Calf Injury,Knee Injury,Muscle Pull	RICE (Rest Ice Compression Elevation)		Physiotherapist	No	No	No	No	No	Yes	No	No
EN	Europe	England	Male	55	85	2:46-3:00	31-40	It is a way of life,Keeping fit and healthy,Social life,Total numbers			Detractor	0	Vegetarian (excludes fish, poultry, and meat)	No	5	No	Other - Please specify	None	Chafing,Muscle Pull	Foam Rolling,RICE (Rest Ice Compression Elevation)		No I do not seek professional advise for running injuries	No	Yes	No	No	No	Yes	Yes	No	Yes - Please specify
EN	Europe	Northern Ireland	Male	50	65	3:16-3:30	11-20	Keeping fit and healthy			Detractor	5	Regular (including foods from all food groups)	Probably yes (no positive test)	3	No	Cushioned	Resting HR,Sleep	Blisters,Calf Injury,Tendonitus (Achilles tendinopathy)	Compression,Foam Rolling,RICE (Rest Ice Compression Elevation)		Physiotherapist	No	No	No	No	Yes	Yes	No	No
EN	Europe	England	Female	25	309	3:01-3:15	>51	Continuous performance improvement,It is a way of life,Keeping fit and healthy,Multi Marahon Series (e.g. 10 in 10 days),Social life,To reach certain milestones,Others - Please specify	Promoter	10			Other (Please specify)	No	180	No	Light weight	None	Ankle Injury,Hip Injury,IT Band Syndrome,Knee Injury,Stress Fracture	Pain Relief,Support strapping,Other - Please Specify	Rum	Physiotherapist,Another Medical Professional (e.g. Physician, A&E)	No	No	No	No	Yes	Yes	No	Yes - Please specify	Yes - Please specify
EN	Europe	England	Male	75	330	3:16-3:30	11-20	Competition,Keeping fit and healthy,Sense of accomplishment,Social life,To reach certain milestones,Travel	Promoter	9	Passive	7	Regular (including foods from all food groups)	Yes (positive test)	40	No	Cushioned,Light weight	Calories,Resting HR,Sleep	Ankle Injury,Chafing,Calf Injury,Hip Injury,IT Band Syndrome,Knee Injury,Muscle Pull	Ice (Ice packs or cold compresses),Pain Relief,Rest,Stretching		No I do not seek professional advise for running injuries	Yes	Yes	No	No	No	Yes	No	No	Yes - Please specify
EN	North America		Male	73	812	3:16-3:30	41-50	Awards,It is a way of life,Keeping fit and healthy,Running streaks,Sense of accomplishment,Social life,To reach certain milestones,Total numbers,Travel	Detractor	2	Detractor	4	Regular (including foods from all food groups)	No	120	No	Cushioned,Stability,Light weight,Other - Please specify	Max HR	Ankle Injury,Blisters,Chafing,Calf Injury,Frostbite,Heat Exhaustion,Hip Injury,Hypothermia,Knee Injury,Muscle Pull,Morton's Neuroma,Tendonitus (Achilles tendinopathy),Other - Please specify	Pain Relief,Surgery,Other - Please Specify	topical NSAID (Voltaren)	Specialist or other- Please detail here:	Yes	Yes	Yes	No	Yes	Yes	No	Yes - Please specify	Yes - Please specify
EN	Europe	England	Male	45	89	3:31-3:45	21-30	It is a way of life,Keeping fit and healthy,Sense of accomplishment,To reach certain milestones,Total numbers,Travel			Passive	7	Regular (including foods from all food groups)	Yes (positive test)	32	No	Stability	Calories,Heart Rate Variability,Steps	Calf Injury,Knee Injury	Stretching,Other - Please Specify	Sports massage	Specialist or other- Please detail here:	No	No	Yes	No	No	Yes	No	No	Yes - Please specify
EN	Europe	England	Female	60	202	4:46-5:00	21-30	It is a way of life,Sense of accomplishment,Social life	Passive	7	Detractor	0	Pesco-vegetarian (includes fish)	Yes (positive test)	25	Yes	Motion Control (made to support heavy weight, flat feet or severe overpronation)	Heart Rate Variability,Max HR,Resting HR,Sleep	Ankle Injury,Blisters,Chafing,Calf Injury,IT Band Syndrome,Runners Knee	Other - Please Specify	Massage	Specialist or other- Please detail here:	No	Yes	No	No	Yes	Yes	No	No	No
EN	Europe	England	Female	45	56	4:31-4:45	11-20	It is a way of life,Keeping fit and healthy,Sense of accomplishment,To reach certain milestones,Total numbers			Detractor	2	Regular (including foods from all food groups)	Yes (positive test)	50	No	Cushioned	Steps	Chafing,Muscle Pull	Foam Rolling,Pain Relief		Specialist or other- Please detail here:	Yes	No	No	No	No	Yes	No	Yes - Please specify	Yes - Please specify
EN	Europe	England	Female	57	96	4:01-4:15	0-10	It is a way of life,Keeping fit and healthy,Social life			Detractor	5	Regular (including foods from all food groups)	Yes (positive test)	30		Stability	None	Ankle Injury,Hip Injury	Pain Relief,RICE (Rest Ice Compression Elevation),Stretching		Physiotherapist	Yes	No	No	No	No	Yes	No	No
EN	Europe	England	Male	58	213	4:16-4:30	21-30	Keeping fit and healthy,Sense of accomplishment,To reach certain milestones	Promoter	10	Promoter	9	Regular (including foods from all food groups)	No	55	No	Cushioned	VO2MAX	Hip Injury	Other - Please Specify	Physiotherapy	Physiotherapist	Yes	No	Yes	No	No	Yes	No	No	No
EN	Europe	England	Male	56	113	4:46-5:00	11-20	It is a way of life,Keeping fit and healthy,Sense of accomplishment,Social life,Travel	Detractor	6	Detractor	0	Regular (including foods from all food groups)	Yes (positive test)	45	Yes	Stability	Calories,Heart Rate Variability,Steps	Blisters,Chafing,Calf Injury,Heat Exhaustion,Hip Injury,IT Band Syndrome	Foam Rolling,Ice (Ice packs or cold compresses),Stretching,Other - Please Specify	physio	Physiotherapist
EN	Europe	England	Male	46	228	3:01-3:15	21-30	It is a way of life,Keeping fit and healthy,Multi Marahon Series (e.g. 10 in 10 days),Sense of accomplishment	Passive	8	Detractor	3	Prefer not to say	Yes (positive test)	20	No	Cushioned,Light weight	None	Ankle Injury,Blisters,Chafing,Calf Injury,Hip Injury,Hypothermia,IT Band Syndrome,Knee Injury,Muscle Pull,Runners Knee,Shin Splints,Stress Fracture,Tendonitus (Achilles tendinopathy)	Compression,Elevation,Foam Rolling,Ice (Ice packs or cold compresses),Pain Relief,Rest,RICE (Rest Ice Compression Elevation),Stretching		Physiotherapist,Another Medical Professional (e.g. Physician, A&E)	Yes	Yes	No	No	No	Yes	Yes	No	No
EN	Europe	England	Female	44	137	3:01-3:15	11-20	Awards,Continuous performance improvement,Keeping fit and healthy,Sense of accomplishment,Social life,Travel	Passive	8	Passive	8	Prefer not to say	Yes (positive test)	55	No	Cushioned	Calories,Steps	None	Foam Rolling,Rest		No I do not seek professional advise for running injuries	No	No	Yes	No	No	Yes	Yes	No	No
EN	Europe	England	Female	52	129	4:16-4:30	11-20	It is a way of life,Keeping fit and healthy,Sense of accomplishment,Social life,Travel	Detractor	6			Regular (including foods from all food groups)	Yes (positive test)	100		Stability	Calories,Heart Rate Variability,Resting HR,Steps,VO2MAX	Knee Injury	Rest,RICE (Rest Ice Compression Elevation)		Physiotherapist	No	No	No	No	No	Yes	No	Yes - Please specify	Yes - Please specify
EN	Europe	England	Male	56	113	4:31-4:45	11-20	It is a way of life,Keeping fit and healthy,Sense of accomplishment,Social life,Travel	Passive	7	Detractor	1	Regular (including foods from all food groups)	Yes (positive test)	45	Yes	Stability	Calories,Heart Rate Variability,Steps	Blisters,Chafing,Calf Injury,Heat Exhaustion,IT Band Syndrome,Knee Injury	Foam Rolling,Rest,Stretching		Physiotherapist	No	No	No	Yes	No	Yes	No	No
EN	Europe	England	Male	54	342	3:16-3:30	21-30	It is a way of life,Keeping fit and healthy,Social life,Travel	Passive	7	Passive	8	Other (Please specify)	Yes (positive test)	100	No	Cushioned	VO2MAX	Ankle Injury,Chafing,Calf Injury,Heat Exhaustion,Plantar Fasciitis,Tendonitus (Achilles tendinopathy)	Compression,Foam Rolling,Ice (Ice packs or cold compresses),RICE (Rest Ice Compression Elevation),Stretching		Specialist or other- Please detail here:	Yes	No	No	No	Yes	Yes	No	No
EN	Europe	England	Male	54	110	4:01-4:15	21-30	It is a way of life,Keeping fit and healthy,Sense of accomplishment,To reach certain milestones,Total numbers	Passive	8	Passive	7	Vegan	Yes (positive test)	50	No	Stability	None	Blisters,Chafing,IT Band Syndrome,Muscle Pull,Plantar Fasciitis	Pain Relief,Rest,Stretching		Specialist or other- Please detail here:	Yes	No	No	No	No	Yes	No	No
EN	Europe	England	Female	32	44	5:01-5:15	21-30	It is a way of life,Keeping fit and healthy,Multi Marahon Series (e.g. 10 in 10 days),Sense of accomplishment,Social life,To reach certain milestones,Total numbers			Detractor	4	Regular (including foods from all food groups)	Yes (positive test)	100	No	Cushioned	Resting HR,Steps,VO2MAX	Blisters,Chafing,Heat Exhaustion	Ice (Ice packs or cold compresses),Rest,Stretching		Physiotherapist	No	No	No	No	No	Yes	No	No
EN	Europe	England	Female	33	470	5:01-5:15	>51	Keeping fit and healthy,Sense of accomplishment,Social life	Promoter	10	Detractor	0	Regular (including foods from all food groups)	Yes (positive test)	250	No	Cushioned,Stability	Calories,Heart Rate Variability,Resting HR,Steps	Ankle Injury,Blisters,Chafing,Heat Exhaustion,Hip Injury,Knee Injury,Runners Knee,Stress Fracture,Tendonitus (Achilles tendinopathy)	Elevation,Ice (Ice packs or cold compresses),Pain Relief,Rest,RICE (Rest Ice Compression Elevation),Support strapping		No I do not seek professional advise for running injuries	Yes	No	No	Yes	Yes	Yes	Yes	Yes - Please specify	Yes - Please specify
EN	Europe	England	Female	42	16	4:31-4:45	11-20	Keeping fit and healthy,Sense of accomplishment			Detractor	2	Regular (including foods from all food groups)	Yes (positive test)	50	No	Cushioned	Heart Rate Variability,Resting HR,Sleep,Steps	Ankle Injury	None		Physiotherapist	No	No	No	Yes	No	Yes	No	No
EN	Europe	England	Male	65	194	3:01-3:15	11-20	Keeping fit and healthy,Sense of accomplishment,Travel	Detractor	6	Detractor	4	Regular (including foods from all food groups)	Yes (positive test)	75	No	Cushioned	None	Blisters,Chafing,Calf Injury,Knee Injury,Muscle Pull,Plantar Fasciitis,Runners Knee,Other - Please specify	None		Physiotherapist	No	Yes	No	No	No	Yes	No	No	No
EN	Europe	England	Male	53	45	3:46-4:00	21-30	Keeping fit and healthy,Sense of accomplishment,To reach certain milestones,Total numbers			Detractor	5	Regular (including foods from all food groups)	No	50	No	Stability	None	Hip Injury,IT Band Syndrome,Knee Injury,Plantar Fasciitis	Pain Relief,Rest,Stretching		Physiotherapist	No	No	No	No	No	Yes	No	No
EN	Europe	England	Female	45	41	4:16-4:30	21-30	To reach certain milestones			Detractor	5	Regular (including foods from all food groups)	Probably yes (no positive test)	40	No	Cushioned	Max HR,Resting HR,Sleep,Steps	Blisters,Chafing,Plantar Fasciitis,Shin Splints	Compression,Foam Rolling,Pain Relief,Rest,RICE (Rest Ice Compression Elevation)		No I do not seek professional advise for running injuries	Yes	No	No	Yes	No	Yes	No	Yes - Please specify	Yes - Please specify
EN	Europe	England	Male	26	176	4:16-4:30	>51	It is a way of life,Keeping fit and healthy,Sense of accomplishment,Social life,To reach certain milestones,Total numbers	Promoter	10	Promoter	10	Regular (including foods from all food groups)	Probably yes (no positive test)	42.2	No	Cushioned	None	Blisters,Chafing,Knee Injury	Pain Relief,Support strapping,Stretching		No I do not seek professional advise for running injuries	Yes	No	No	No	No	Yes	No	No
EN	Europe	Republic of Ireland	Female	43	25	5:16-5:30	0-10	Keeping fit and healthy,Sense of accomplishment,Social life			Detractor	5	Other (Please specify)	No	15	No	Cushioned	Calories,Steps	Chafing,Knee Injury,Muscle Pull,Plantar Fasciitis,Shin Splints	Compression,Other - Please Specify	Vaseline for chaffing	No I do not seek professional advise for running injuries	Yes	No	No	No	No	Yes	No	Yes - Please specify	Yes - Please specify
EN
EN	Europe	England	Female	50	353	3:31-3:45	31-40	It is a way of life	Promoter	9	Promoter	9	Regular (including foods from all food groups)	Yes (positive test)	100		Cushioned	None	None	Compression		Physiotherapist	Yes	No	No	No	No	Yes	No	No
EN	Europe	England	Male	38	124	4:01-4:15	31-40	It is a way of life,Keeping fit and healthy,Running streaks,Sense of accomplishment,Social life,To reach certain milestones	Promoter	10			Regular (including foods from all food groups)	Yes (positive test)	1	No	Cushioned,Stability	Resting HR,Sleep,Steps,Stress,VO2MAX	Blisters,Chafing,Knee Injury	Elevation,Foam Rolling,Ice (Ice packs or cold compresses),Rest,RICE (Rest Ice Compression Elevation),Support strapping		No I do not seek professional advise for running injuries	No	No	No	No	No	Yes	No	No
EN	Europe	Republic of Ireland	Male	59	130	3:46-4:00	11-20	Keeping fit and healthy,Sense of accomplishment,Others - Please specify	Detractor	6	Detractor	3	Other (Please specify)	Yes (positive test)	8	No	Cushioned	None	Blisters,Muscle Pull	Rest		Physiotherapist	Yes	No	Yes	No	No	Yes	No	No	No
EN	Europe	Northern Ireland	Female	59	140	4:01-4:15	21-30	Sense of accomplishment,Social life	Passive	8	Detractor	6	Regular (including foods from all food groups)	Yes (positive test)	40	No	Cushioned	None	Blisters,Chafing,Knee Injury	Compression,Pain Relief,RICE (Rest Ice Compression Elevation),Support strapping		No I do not seek professional advise for running injuries	Yes	No	No	No	Yes	Yes	No	No
EN	Europe	England	Female	57	441	3:01-3:15	41-50	It is a way of life	Passive	8			Other (Please specify)	Probably yes (no positive test)	20	No	Cushioned,Stability	Heart Rate Variability,Max HR	Ankle Injury,Chafing,Heat Exhaustion,Hypothermia,IT Band Syndrome,Muscle Pull,Plantar Fasciitis,Shin Splints,Stress Fracture	Accupuncture,Compression,Elevation,Foam Rolling,Ice (Ice packs or cold compresses),Pain Relief,Rest,RICE (Rest Ice Compression Elevation),Support strapping,Stretching		No I do not seek professional advise for running injuries	Yes	Yes	Yes	Yes	Yes	Yes	Yes	Yes - Please specify	Yes - Please specify
EN	Europe	England	Male	60	148	3:16-3:30	0-10	Keeping fit and healthy,Sense of accomplishment,Social life	Passive	8			Regular (including foods from all food groups)	Yes (positive test)	65	No	Light weight	Resting HR,VO2MAX	Ankle Injury,Blisters,Chafing,Calf Injury,IT Band Syndrome,Muscle Pull,Plantar Fasciitis,Tendonitus (Achilles tendinopathy)	Rest		Physiotherapist,Another Medical Professional (e.g. Physician, A&E)	No	No	Yes	No	No	Yes	No	No	Yes - Please specify
EN	Europe	Northern Ireland	Female	50	16	3:16-3:30	0-10	Continuous performance improvement,Sense of accomplishment,Social life,Travel,Others - Please specify			Detractor	1	Pesco-vegetarian (includes fish)	Yes (positive test)	70	No	Stability	Max HR,Steps,VO2MAX	Blisters,Chafing,IT Band Syndrome,Knee Injury,Runners Knee,Stress Fracture	Rest,RICE (Rest Ice Compression Elevation),Other - Please Specify	Anti inflammatories, chiropractic treatment, sometimes sports massage from specialist	Physiotherapist,Specialist or other- Please detail here:	No	Yes	No	No	Yes	Yes	No	Yes - Please specify	Yes - Please specify
EN	Europe	Republic of Ireland	Male	68	10	3:46-4:00	0-10	Continuous performance improvement,It is a way of life,Keeping fit and healthy,Sense of accomplishment,Others - Please specify			Detractor	5	Other (Please specify)	Yes (positive test)	35	No	Stability,Light weight	Intensity minutes,Steps	Muscle Pull,Shin Splints,Stress Fracture	Elevation,Ice (Ice packs or cold compresses),Rest,Stretching,Other - Please Specify	Thai deep muscle massage	No I do not seek professional advise for running injuries	No	No	No	No	Yes	Yes	No	Yes - Please specify	No
EN	Europe	England	Male	44	48	>6:00	11-20	Keeping fit and healthy,Running streaks,Sense of accomplishment,Social life			Detractor	6	Regular (including foods from all food groups)	No	30		Cushioned	Calories,Heart Rate Variability,Max HR,Resting HR	Blisters,Heat Exhaustion,Shin Splints	Compression,Elevation,Foam Rolling,Ice (Ice packs or cold compresses),Rest,Stretching		No I do not seek professional advise for running injuries	No	No	Yes	No	No	Yes	No	No	No
EN	Europe	Republic of Ireland	Male	68	86	2:31-2:45	0-10	Continuous performance improvement,It is a way of life,Sense of accomplishment			Detractor	3	Regular (including foods from all food groups)	Yes (positive test)	65	No	Stability	Heart Rate Variability,Resting HR,Sleep	Calf Injury,Heat Exhaustion,Tendonitus (Achilles tendinopathy)	Rest,Stretching,Other - Please Specify	Muscle strengthening.	Physiotherapist,Specialist or other- Please detail here:	No	No	No	No	Yes	No	Yes	No
EN	Europe	Republic of Ireland	Female	49	19	3:46-4:00	0-10	Keeping fit and healthy			Detractor	1	Other (Please specify)	No	50		Stability	None	None	Foam Rolling		No I do not seek professional advise for running injuries	No	No	No	No	No	Yes	No	No
EN	Europe	Republic of Ireland	Male	60	195	3:31-3:45	21-30	It is a way of life,Social life,Travel	Detractor	4	Detractor	1	Vegan	Yes (positive test)	70		Cushioned	Calories,Sleep	Plantar Fasciitis	Rest,Stretching		No I do not seek professional advise for running injuries	No	No	No	No	No	Yes	No	No
EN	Europe	Republic of Ireland	Male	55	83	2:46-3:00	0-10	It is a way of life,Keeping fit and healthy,Social life,Travel			Detractor	1	Regular (including foods from all food groups)	Yes (positive test)	55	Yes	Light weight	Resting HR,Sleep,VO2MAX	Other - Please specify	Rest,Stretching		No I do not seek professional advise for running injuries	No	No	No	No	No	Yes	No	No
EN	Europe	Republic of Ireland	Male	42	3	4:16-4:30	0-10	Others - Please specify			Detractor	5	Prefer not to say	Yes (positive test)	20		Stability	Calories,Heart Rate Variability,Sleep,Steps,VO2MAX	None	Rest		No I do not seek professional advise for running injuries	Yes	No	No	No	No	Yes	No	No
EN	Europe	England	Male	53	53	3:31-3:45	0-10	Competition,Continuous performance improvement,Keeping fit and healthy,Sense of accomplishment,To reach certain milestones,Total numbers			Passive	7	Regular (including foods from all food groups)	Yes (positive test)	50	No	Cushioned,Light weight	Heart Rate Variability,Floors,Intensity minutes,Max HR,Resting HR,Sleep,Steps,VO2MAX	Blisters,Chafing,Plantar Fasciitis,Runners Knee,Other - Please specify	Accupuncture,Foam Rolling,Pain Relief,Rest,Support strapping,Stretching		Physiotherapist	No	No	No	No	Yes	Yes	No	No
EN	Europe	Other European Country	Male	64	466	3:16-3:30	21-30	It is a way of life,Keeping fit and healthy,Sense of accomplishment,Social life	Passive	7	Passive	7	Regular (including foods from all food groups)	Probably yes (no positive test)	30		Cushioned	None	Blisters	None		No I do not seek professional advise for running injuries	No	No	Yes	No	No	Yes	No	No	No
EN	Europe	Other European Country	Male	53	155	3:16-3:30	0-10	It is a way of life,Keeping fit and healthy,Social life,Total numbers,Travel	Detractor	3	Detractor	4	Regular (including foods from all food groups)	Yes (positive test)	40	Yes	Cushioned	None	Other - Please specify	None		Another Medical Professional (e.g. Physician, A&E)	No	No	Yes	No	No	Yes	No	No	Yes - Please specify
EN	Europe	England	Female	35	131	5:16-5:30	21-30	It is a way of life,Keeping fit and healthy,Sense of accomplishment,Social life	Passive	8	Detractor	1	Regular (including foods from all food groups)	Yes (positive test)	20	No	Cushioned,Stability	Calories,Floors,Intensity minutes,Resting HR,Sleep,Steps	Blisters,Chafing,Calf Injury,Hip Injury,Muscle Pull,Shin Splints,Tendonitus (Achilles tendinopathy)	Ice (Ice packs or cold compresses),Other - Please Specify	Osteopathy	Specialist or other- Please detail here:	Yes	No	No	No	Yes	Yes	No	No
EN	Europe	England	Male	55	120	3:01-3:15	0-10	Keeping fit and healthy,Others - Please specify	Detractor	0			Vegetarian (excludes fish, poultry, and meat)	Probably yes (no positive test)	80		Cushioned	None	Blisters,Plantar Fasciitis,Shin Splints	Pain Relief		No I do not seek professional advise for running injuries	Yes	No	No	No	No	No	No	No
EN	Europe	England	Female	51	69	4:31-4:45	21-30	Sense of accomplishment,To reach certain milestones			Detractor	5	Regular (including foods from all food groups)	No	40	No	Cushioned	Sleep,Steps	Ankle Injury,Blisters,Chafing,Calf Injury,Shin Splints,Tendonitus (Achilles tendinopathy)	Elevation,Rest		No I do not seek professional advise for running injuries	Yes	No	No	No	Yes	Yes	No	No
EN	Europe	Other European Country	Male	64	414	3:01-3:15	11-20	Total numbers	Promoter	9	Passive	7	Prefer not to say	Yes (positive test)	50		Stability	None	Runners Knee,Shin Splints	Ice (Ice packs or cold compresses)		Physiotherapist	No	No	Yes	No	No	Yes	No	No	Yes - Please specify
EN	Europe	Other European Country	Female	70	324	5:16-5:30	11-20	Travel	Promoter	10			Regular (including foods from all food groups)	Yes (positive test)	30		Stability	None	Knee Injury	Ice (Ice packs or cold compresses)		Physiotherapist	No	No	No	No	No	Yes	No	No
EN	Europe	Other European Country	Male	66	959	3:16-3:30	31-40	It is a way of life,Keeping fit and healthy,Social life,Total numbers,Travel	Detractor	3	Detractor	3	Other (Please specify)	Yes (positive test)	100	No	Other - Please specify	Calories,Heart Rate Variability,Floors,Intensity minutes,Max HR,Pulse Ox,Resting HR,Sleep,Steps	Muscle Pull,Other - Please specify	Other - Please Specify	Gymnastics are very important	No I do not seek professional advise for running injuries	No	No	Yes	No	No	Yes	Yes	No	No
EN	Europe	Other European Country	Male	52	161	2:46-3:00	11-20	Continuous performance improvement,It is a way of life,Keeping fit and healthy,Social life	Detractor	3	Detractor	2	Regular (including foods from all food groups)	Yes (positive test)	50	No	Light weight,Minimal e.g. Vibram or flip flops	None	Calf Injury,Tendonitus (Achilles tendinopathy)	Foam Rolling,Rest		No I do not seek professional advise for running injuries	No	Yes	No	No	No	Yes	No	No	No
EN	Europe	Republic of Ireland	Male	48	226	3:31-3:45	11-20	It is a way of life,Keeping fit and healthy,Social life	Passive	8	Passive	8	Other (Please specify)	Yes (positive test)	60	No	Stability,Minimal e.g. Vibram or flip flops	Max HR	Ankle Injury,Blisters,Chafing,Muscle Pull,Shin Splints	Accupuncture,Rest,Other - Please Specify	Massage	Physiotherapist	No	No	No	No	No	Yes	No	No
EN	Europe	Other European Country	Male	54	802	2:46-3:00	>51	Keeping fit and healthy,To reach certain milestones,Total numbers,Travel	Promoter	10	Passive	8	Regular (including foods from all food groups)	Yes (positive test)	85	No	Cushioned	Calories,Sleep	Blisters,Hip Injury,Knee Injury	Elevation,Rest,Surgery		Another Medical Professional (e.g. Physician, A&E)	No	No	No	No	No	Yes	Yes	No
EN	Europe	Other European Country	Male	71	1000	3:01-3:15	41-50	It is a way of life,Keeping fit and healthy,Sense of accomplishment,Social life,To reach certain milestones,Total numbers,Travel			Detractor	5	Other (Please specify)	Yes (positive test)	20	No	Cushioned,Stability	Max HR,Steps	Runners Knee,Shin Splints,Tendonitus (Achilles tendinopathy)	None		Physiotherapist	No	Yes	No	No	No	Yes	No	No	Yes - Please specify
EN	Europe	England	Male	70	551	3:01-3:15	21-30	It is a way of life,Keeping fit and healthy,Sense of accomplishment,Social life,To reach certain milestones,Travel	Promoter	10	Passive	7	Vegetarian (excludes fish, poultry, and meat)	Yes (positive test)	40	No	Cushioned	Calories,Heart Rate Variability,Resting HR	Ankle Injury,Blisters,Calf Injury,Knee Injury,Shin Splints	Accupuncture,Foam Rolling,RICE (Rest Ice Compression Elevation),Stretching		Physiotherapist	No	Yes	No	No	No	Yes	No	No	No
EN	Europe	Other European Country	Male	61	523	4:31-4:45	21-30	Social life	Passive	8			Regular (including foods from all food groups)	No	40	No	Light weight	Calories	None	None		Physiotherapist	No	No	No	No	No	No	No	No
EN	Europe	Other European Country	Male	70	1000	3:01-3:15	41-50	It is a way of life,Keeping fit and healthy,Multi Marahon Series (e.g. 10 in 10 days),Social life,Travel			Detractor	1	Regular (including foods from all food groups)	Yes (positive test)	79	No	Stability	Intensity minutes	Ankle Injury,Plantar Fasciitis	Rest		Physiotherapist	No	No	No	No	No	Yes	No	Yes - Please specify	Yes - Please specify
EN	Europe	Other European Country	Male	56	270	3:31-3:45	31-40	It is a way of life,Keeping fit and healthy,Social life,To reach certain milestones,Total numbers,Travel	Passive	8	Detractor	6	Regular (including foods from all food groups)	Yes (positive test)	60	No	Cushioned	None	Knee Injury,Muscle Pull,Tendonitus (Achilles tendinopathy)	Foam Rolling,Ice (Ice packs or cold compresses)		No I do not seek professional advise for running injuries	No	No	No	No	Yes	Yes	No	No
EN	Europe	Northern Ireland	Male	46	46	3:01-3:15	0-10	Competition,Keeping fit and healthy,Sense of accomplishment,Social life,To reach certain milestones,Total numbers			Passive	7	Prefer not to say	No	100	No	Cushioned	None	Calf Injury,IT Band Syndrome,Knee Injury,Plantar Fasciitis	Accupuncture,Rest		Physiotherapist	Yes	No	No	No	Yes	Yes	Yes	No
EN	Europe	Republic of Ireland	Male	59	130	2:46-3:00	11-20	It is a way of life	Promoter	9	Detractor	3	Regular (including foods from all food groups)	Yes (positive test)	10	No	Cushioned	None	Blisters,Chafing,Stress Fracture	Ice (Ice packs or cold compresses),Rest,Stretching		No I do not seek professional advise for running injuries	No	No	No	No	No	Yes	No	No
EN	Europe	England	Male	57	184	4:16-4:30	21-30	It is a way of life,Keeping fit and healthy,Social life	Passive	8			Regular (including foods from all food groups)	Probably yes (no positive test)	50	No	Stability	None	Blisters,Chafing,IT Band Syndrome,Knee Injury,Plantar Fasciitis	Compression,Support strapping		Specialist or other- Please detail here:	Yes	No	Yes	No	No	Yes	No	No	No
EN	Europe	England	Female	57	216	4:01-4:15	21-30	It is a way of life,Multi Marahon Series (e.g. 10 in 10 days),Social life	Detractor	2			Vegan	Yes (positive test)	70	No	Stability	Calories,Steps	IT Band Syndrome,Plantar Fasciitis	Rest		No I do not seek professional advise for running injuries	Yes	No	No	No	No	Yes	No	Yes - Please specify	Yes - Please specify
EN	Europe	Republic of Ireland	Male	54	53	3:01-3:15	0-10	Keeping fit and healthy,Sense of accomplishment,Social life,To reach certain milestones,Total numbers,Others - Please specify			Detractor	4	Regular (including foods from all food groups)	Yes (positive test)	40	No	Other - Please specify	Calories,Max HR,Sleep,Steps,VO2MAX	Ankle Injury,Blisters,Chafing,Heat Exhaustion,Hip Injury,Shin Splints,Stress Fracture	Accupuncture,Compression,Elevation,Foam Rolling,Rest,RICE (Rest Ice Compression Elevation),Stretching		Physiotherapist,Specialist or other- Please detail here:	Yes	No	Yes	No	Yes	Yes	Yes	No	No
EN	Europe	England	Male	43	141	3:16-3:30	21-30	Competition,It is a way of life,Keeping fit and healthy,Multi Marahon Series (e.g. 10 in 10 days),Sense of accomplishment,Social life,Others - Please specify	Promoter	10	Passive	7	Regular (including foods from all food groups)	Yes (positive test)	50	No	Cushioned,Stability,Light weight	Floors,Sleep,Steps	Ankle Injury,Blisters,Chafing,Plantar Fasciitis	Compression,Elevation,Foam Rolling,Ice (Ice packs or cold compresses),Pain Relief,Rest,RICE (Rest Ice Compression Elevation),Support strapping,Stretching,Other - Please Specify	Sports massage	Physiotherapist	No	No	No	No	No	Yes	Yes	No
EN	Europe	England	Female	37	106	4:31-4:45	41-50	Keeping fit and healthy,Sense of accomplishment,Social life,To reach certain milestones	Promoter	9			Regular (including foods from all food groups)	Yes (positive test)	50	No	Cushioned	Calories,Sleep,Steps,VO2MAX	Blisters,IT Band Syndrome,Plantar Fasciitis	Elevation,RICE (Rest Ice Compression Elevation),Support strapping,Stretching		Physiotherapist	No	No	No	No	No	Yes	Yes	No
EN	Europe	Republic of Ireland	Male	40	147	3:16-3:30	11-20	It is a way of life,Keeping fit and healthy,Sense of accomplishment,Social life,Others - Please specify	Promoter	10	Detractor	0	Regular (including foods from all food groups)	Yes (positive test)	30	No	Other - Please specify	Other - Please Specify	Blisters,Calf Injury	Accupuncture,Other - Please Specify	Best relief ivevever got was/is when my Physo walks on my calf’s and hamstrings, theirs prob a name for it but he uses his feet to work out the knots in my muscles	Physiotherapist	No	No	No	No	No	Yes	No	Yes - Please specify	No
EN	Europe	England	Female	42	129	3:46-4:00	11-20	It is a way of life,Keeping fit and healthy,Running streaks,Sense of accomplishment,Social life,Travel	Passive	8	Detractor	5	Regular (including foods from all food groups)	Probably yes (no positive test)	30	No	Stability	None	Blisters,Chafing	Compression,Elevation,Foam Rolling,Rest,RICE (Rest Ice Compression Elevation),Stretching		Physiotherapist	No	No	No	No	No	Yes	No	No
EN	Europe	Germany	Female	55	31	3:46-4:00	11-20	Competition,Continuous performance improvement,It is a way of life,Keeping fit and healthy,Sense of accomplishment			Detractor	4	Vegetarian (excludes fish, poultry, and meat)	No	60	No	Cushioned	Sleep	None	Foam Rolling,Ice (Ice packs or cold compresses),Rest,Stretching		No I do not seek professional advise for running injuries	No	No	No	No	No	Yes	No	No
EN	Europe	Republic of Ireland	Male	53	93	4:16-4:30	11-20	It is a way of life,Keeping fit and healthy,Multi Marahon Series (e.g. 10 in 10 days),Sense of accomplishment,Social life,To reach certain milestones,Total numbers,Travel			Detractor	6	Regular (including foods from all food groups)	Yes (positive test)	25	No	Cushioned,Stability	Steps	Chafing,Calf Injury,IT Band Syndrome,Other - Please specify	Rest		No I do not seek professional advise for running injuries	Yes	No	No	No	No	Yes	No	No
EN	Europe	Wales	Male	59	38	2:46-3:00	0-10	Competition,Continuous performance improvement,Keeping fit and healthy,Sense of accomplishment,Others - Please specify			Detractor	5	Regular (including foods from all food groups)	Yes (positive test)	50		Light weight	None	Chafing,Calf Injury,Muscle Pull,Plantar Fasciitis	Foam Rolling,Ice (Ice packs or cold compresses),Pain Relief,RICE (Rest Ice Compression Elevation),Support strapping,Stretching		No I do not seek professional advise for running injuries	No	No	Yes	No	No	Yes	No	No	Yes - Please specify
EN	Europe	Germany	Male	67	601	3:31-3:45	41-50	Competition,It is a way of life,Keeping fit and healthy,Multi Marahon Series (e.g. 10 in 10 days),Travel	Passive	8	Detractor	5	Prefer not to say	No	80	No	Stability	None	Blisters,Shin Splints	Foam Rolling,Ice (Ice packs or cold compresses),Rest		No I do not seek professional advise for running injuries	No	No	No	No	No	Yes	Yes	No
EN	Europe	Republic of Ireland	Male	69	381	3:01-3:15	21-30	It is a way of life,Keeping fit and healthy,Sense of accomplishment,To reach certain milestones	Promoter	9	Detractor	5	Regular (including foods from all food groups)	Yes (positive test)	75	No	Cushioned	Steps	Ankle Injury,Blisters,Chafing,IT Band Syndrome,Knee Injury,Muscle Pull,Plantar Fasciitis,Runners Knee,Tendonitus (Achilles tendinopathy)	Pain Relief,RICE (Rest Ice Compression Elevation),Support strapping,Stretching		Physiotherapist,Another Medical Professional (e.g. Physician, A&E)	Yes	No	No	No	No	Yes	No	Yes - Please specify	Yes - Please specify
EN	Europe	Republic of Ireland	Female	48	16	3:46-4:00	0-10	It is a way of life,Keeping fit and healthy,Social life,Travel			Detractor	0	Regular (including foods from all food groups)	Yes (positive test)	80	No	Light weight	Heart Rate Variability,Max HR,Resting HR,Sleep,Steps	None	Other - Please Specify	Regular sports massage helps me enormously	Physiotherapist	No	No	No	No	No	Yes	No	No
EN	Europe	Republic of Ireland	Male	39	100	2:46-3:00	0-10	It is a way of life	Detractor	0	Detractor	0	Regular (including foods from all food groups)	Yes (positive test)	100	Yes	Cushioned	Calories,Heart Rate Variability,VO2MAX	Blisters,Chafing,Hip Injury	Compression,Stretching,Other - Please Specify	Osteopath	Physiotherapist	Yes	No	No	No	Yes	Yes	Yes	No
EN	Europe	Republic of Ireland	Male	59	27	3:46-4:00	0-10	Continuous performance improvement,Keeping fit and healthy,Sense of accomplishment			Detractor	3	Regular (including foods from all food groups)	Yes (positive test)	50	Yes	Cushioned	Intensity minutes,Max HR,Resting HR,VO2MAX	Blisters,Chafing,Calf Injury,Hip Injury,IT Band Syndrome,Runners Knee	Accupuncture,Foam Rolling,Rest		Physiotherapist	Yes	Yes	Yes	No	Yes	Yes	No	No	No
EN	Europe	Germany	Male	69	106	4:16-4:30	0-10	It is a way of life,Sense of accomplishment,To reach certain milestones	Promoter	10	Detractor	0	Regular (including foods from all food groups)	Yes (positive test)	25		Cushioned	None	None	Compression,Elevation,Ice (Ice packs or cold compresses),Rest,RICE (Rest Ice Compression Elevation)		Specialist or other- Please detail here:	No	No	No	No	No	Yes	No	No
EN	Europe	Republic of Ireland	Male	39	15	2:46-3:00	0-10	Continuous performance improvement,It is a way of life,Keeping fit and healthy,Sense of accomplishment,Social life			Detractor	3	Regular (including foods from all food groups)	Yes (positive test)	70	No	Cushioned,Light weight,Other - Please specify	Heart Rate Variability,Floors,Max HR,Pulse Ox,Resting HR,Sleep,Steps,Stress,VO2MAX	Ankle Injury,Blisters,Chafing,Calf Injury,Hip Injury,IT Band Syndrome,Knee Injury,Muscle Pull,Runners Knee,Shin Splints	Compression,Elevation,Foam Rolling,Ice (Ice packs or cold compresses),Pain Relief,Rest,RICE (Rest Ice Compression Elevation),Stretching		Physiotherapist	Yes	No	No	No	Yes	Yes	No	No
EN	Europe	Republic of Ireland	Male	42	6	3:46-4:00	0-10	Continuous performance improvement,Keeping fit and healthy,Sense of accomplishment,To reach certain milestones			Detractor	4	Regular (including foods from all food groups)	Probably yes (no positive test)	55	No	Cushioned	Max HR,Resting HR,Sleep,Steps,VO2MAX	Chafing,Plantar Fasciitis	Foam Rolling,Rest,Stretching,Other - Please Specify	Massage gun	Physiotherapist	No	No	No	No	No	Yes	No	No
EN	Europe	Republic of Ireland	Female	37	63	3:16-3:30	0-10	Continuous performance improvement,It is a way of life,To reach certain milestones			Detractor	6	Regular (including foods from all food groups)	Yes (positive test)	100	Yes	Cushioned	Heart Rate Variability,Intensity minutes,Max HR,Resting HR,VO2MAX	Blisters,Chafing,Calf Injury,Heat Exhaustion,Hip Injury,Plantar Fasciitis,Shin Splints,Tendonitus (Achilles tendinopathy)	Elevation,Foam Rolling,Pain Relief,Rest,RICE (Rest Ice Compression Elevation)		Physiotherapist	No	No	No	No	No	Yes	No	No
EN	Europe	Republic of Ireland	Male	49	28	3:31-3:45	0-10	Keeping fit and healthy			Detractor	0	Pesco-vegetarian (includes fish)	Yes (positive test)	50	Yes	Light weight	Calories	Ankle Injury,Chafing,Calf Injury,IT Band Syndrome,Knee Injury,Muscle Pull,Plantar Fasciitis,Runners Knee,Shin Splints,Tendonitus (Achilles tendinopathy)	Accupuncture,Foam Rolling,Ice (Ice packs or cold compresses),Pain Relief,Support strapping		Physiotherapist	Yes	No	No	Yes	Yes	Yes	No	No
EN	Europe	Republic of Ireland	Male	44	66	2:46-3:00	0-10	It is a way of life,Keeping fit and healthy,Sense of accomplishment,Social life,Total numbers			Detractor	0	Other (Please specify)	Yes (positive test)	100		Motion Control (made to support heavy weight, flat feet or severe overpronation),Stability	Heart Rate Variability,Max HR,Resting HR,Steps,VO2MAX	Ankle Injury,Blisters,Chafing,Calf Injury,IT Band Syndrome,Knee Injury,Runners Knee,Shin Splints,Stress Fracture	Compression,Elevation,Foam Rolling,Rest		Physiotherapist,Specialist or other- Please detail here:	Yes	No	No	No	No	Yes	No	No
EN	Europe	Republic of Ireland	Male	40	10	3:01-3:15	0-10	Keeping fit and healthy,Social life			Detractor	0	Regular (including foods from all food groups)	Probably yes (no positive test)	80	No	Cushioned,Light weight	Sleep,VO2MAX	Chafing,Hip Injury,Knee Injury,Runners Knee,Shin Splints	Compression,Foam Rolling,Ice (Ice packs or cold compresses)		Physiotherapist	No	No	No	No	No	Yes	No	No
EN	Europe	Republic of Ireland	Male	39	44	3:16-3:30	0-10	It is a way of life,Keeping fit and healthy,Sense of accomplishment			Detractor	5	Regular (including foods from all food groups)	Yes (positive test)	40	No	Cushioned	Heart Rate Variability	Blisters,Chafing,IT Band Syndrome,Knee Injury,Plantar Fasciitis,Runners Knee,Shin Splints	Foam Rolling,Rest,Stretching		Physiotherapist	No	No	No	No	No	Yes	No	No
EN	Europe	Republic of Ireland	Male	45	20	2:46-3:00	0-10	Competition,Continuous performance improvement,It is a way of life,Keeping fit and healthy			Detractor	0	Regular (including foods from all food groups)	Yes (positive test)	60	Yes	Light weight	Calories,Heart Rate Variability,Max HR,Resting HR,VO2MAX	Calf Injury	Foam Rolling,Ice (Ice packs or cold compresses),Rest		Physiotherapist	Yes	No	No	Yes	No	Yes	No	No
EN	Europe	Republic of Ireland	Female	43	5	3:31-3:45	0-10	Keeping fit and healthy,Sense of accomplishment,To reach certain milestones			Detractor	1	Regular (including foods from all food groups)	Yes (positive test)	35	No	Stability	Max HR,Resting HR,Sleep	IT Band Syndrome,Runners Knee	Foam Rolling,Stretching,Other - Please Specify	Needling, cupping and massage	Physiotherapist	No	No	No	No	No	Yes	No	Yes - Please specify	No
EN	Europe	Republic of Ireland	Male	43	87	2:46-3:00	0-10	Sense of accomplishment			Detractor	3	Regular (including foods from all food groups)	Yes (positive test)	60	No	Cushioned	Steps	Knee Injury,Tendonitus (Achilles tendinopathy)	Stretching,Surgery		Physiotherapist	No	No	No	No	Yes	Yes	No	No
EN	Europe	Republic of Ireland	Male	42	31	3:16-3:30	0-10	Others - Please specify			Detractor	2	Regular (including foods from all food groups)	Yes (positive test)	250	Yes	Stability	Heart Rate Variability,Sleep,VO2MAX	Ankle Injury,Blisters,Stress Fracture	Accupuncture,Foam Rolling,Ice (Ice packs or cold compresses),Rest		Physiotherapist	No	No	No	No	No	Yes	No	No
EN	Europe	Republic of Ireland	Female	41	11	3:16-3:30	0-10	Sense of accomplishment			Detractor	5	Regular (including foods from all food groups)	Yes (positive test)	40	Yes	Light weight	Calories,Heart Rate Variability,Max HR,Resting HR,Sleep,VO2MAX	Chafing,Heat Exhaustion,Muscle Pull	Foam Rolling,Ice (Ice packs or cold compresses),Rest		Physiotherapist	Yes	No	Yes	No	No	Yes	No	No	No
EN	Europe	Republic of Ireland	Female	47	28	3:46-4:00	0-10	Sense of accomplishment,Social life,Travel			Detractor	0	Regular (including foods from all food groups)	Yes (positive test)	30		Stability	Floors,Steps	Blisters,Shin Splints	Rest,Stretching		Physiotherapist	Yes	No	No	No	No	Yes	No	No
EN	Europe	Republic of Ireland	Female	53	9	3:16-3:30	0-10	Competition,Continuous performance improvement,It is a way of life,Keeping fit and healthy,Sense of accomplishment,Social life,To reach certain milestones,Travel			Detractor	2	Regular (including foods from all food groups)	Yes (positive test)	70		Cushioned,Stability	Heart Rate Variability,Max HR,Resting HR,Sleep,Steps,VO2MAX	Stress Fracture	Foam Rolling,Ice (Ice packs or cold compresses),Pain Relief,Rest		Specialist or other- Please detail here:	No	No	No	No	No	No	Yes	No
EN	Europe	Republic of Ireland	Prefer not to say	37	3	4:46-5:00	0-10	It is a way of life,Keeping fit and healthy,Sense of accomplishment,To reach certain milestones,Others - Please specify			Detractor	2	Prefer not to say	Yes (positive test)	55	No	Stability	Steps	Blisters,Chafing	Ice (Ice packs or cold compresses),Rest,RICE (Rest Ice Compression Elevation),Support strapping,Other - Please Specify	Surgical spirits wiped over feet	No I do not seek professional advise for running injuries	No	No	No	No	No	Yes	No	Yes - Please specify	No
EN	Europe	Republic of Ireland	Male	49	129	2:31-2:45	11-20	Continuous performance improvement,It is a way of life,Keeping fit and healthy,Sense of accomplishment,Social life,Travel	Passive	7	Passive	7	Regular (including foods from all food groups)	Yes (positive test)	130	No	Cushioned,Light weight	Calories,Heart Rate Variability,Intensity minutes,VO2MAX	Ankle Injury,Blisters,Frostbite,Heat Exhaustion,Hypothermia,IT Band Syndrome	Foam Rolling,Rest,Stretching		Physiotherapist	No	No	No	No	No	Yes	No	No
EN	North America		Male	55	255	2:46-3:00	11-20	Awards,Competition,Keeping fit and healthy,Social life,To reach certain milestones	Detractor	5			Regular (including foods from all food groups)	Yes (positive test)	80		Stability,Light weight	Heart Rate Variability,Max HR,Resting HR,Sleep,VO2MAX	Blisters,Chafing,Calf Injury,IT Band Syndrome,Knee Injury,Plantar Fasciitis,Shin Splints,Stress Fracture	Compression,Foam Rolling,Ice (Ice packs or cold compresses),Rest,Stretching,Other - Please Specify	Ice Baths	No I do not seek professional advise for running injuries	No	No	Yes	No	No	Yes	No	No	No
EN	Europe	Republic of Ireland	Male	42	100	3:16-3:30	0-10	Continuous performance improvement,Keeping fit and healthy,Sense of accomplishment	Detractor	0	Detractor	0	Regular (including foods from all food groups)	Yes (positive test)	50	No	Light weight	None	Ankle Injury,Blisters,Chafing,Shin Splints	None		No I do not seek professional advise for running injuries	Yes	No	No	No	No	No	No	No
EN	Europe	Other European Country	Male	69	449	2:46-3:00	11-20	It is a way of life,Keeping fit and healthy,Sense of accomplishment,Travel	Passive	7	Detractor	2	Regular (including foods from all food groups)	No	50		Cushioned,Stability,Light weight	Heart Rate Variability,Intensity minutes,Respiration,Resting HR	Calf Injury,Muscle Pull,Tendonitus (Achilles tendinopathy)	Pain Relief,Rest		Physiotherapist	No	No	No	No	No	Yes	No	No
EN	Europe	Republic of Ireland	Female	40	46	2:46-3:00	11-20	Competition,Continuous performance improvement,It is a way of life,Sense of accomplishment			Detractor	1	Regular (including foods from all food groups)	No	100	No	Light weight	Heart Rate Variability,Max HR,Other - Please Specify	Ankle Injury,Blisters,Calf Injury,IT Band Syndrome,Knee Injury,Muscle Pull,Plantar Fasciitis,Tendonitus (Achilles tendinopathy)	Compression,Elevation,Rest,Support strapping,Stretching		Physiotherapist,Another Medical Professional (e.g. Physician, A&E)	No	No	No	Yes	Yes	Yes	No	No
EN	Europe	Republic of Ireland	Female	42	2	3:01-3:15	0-10	Awards,Competition,Keeping fit and healthy,Sense of accomplishment			Detractor	4	Regular (including foods from all food groups)	Yes (positive test)	90		Cushioned,Stability,Light weight	Heart Rate Variability,Intensity minutes,Resting HR	None	Compression,Foam Rolling,Rest,Support strapping,Stretching		Physiotherapist	Yes	No	No	No	No	Yes	No	Yes - Please specify	No
EN	Europe	Republic of Ireland	Female	47	9	3:01-3:15	0-10	Continuous performance improvement,Keeping fit and healthy,Sense of accomplishment,Social life,To reach certain milestones,Others - Please specify			Detractor	1	Vegetarian (excludes fish, poultry, and meat)	Yes (positive test)	90	Yes	Cushioned	Heart Rate Variability,Resting HR,Sleep,VO2MAX	Blisters,Calf Injury,Heat Exhaustion,Tendonitus (Achilles tendinopathy)	Compression,Support strapping,Stretching		Physiotherapist	No	No	No	No	No	Yes	No	No
EN	Europe	Germany	Male	28	12	3:16-3:30	0-10	Continuous performance improvement,It is a way of life			Detractor	4	Prefer not to say	No	60	Yes	Light weight	Intensity minutes,VO2MAX	None	Rest		No I do not seek professional advise for running injuries	No	No	No	No	No	Yes	Yes	No
EN	Europe	Republic of Ireland	Male	39	20	2:46-3:00	0-10	Keeping fit and healthy,Sense of accomplishment			Detractor	2	Regular (including foods from all food groups)	Yes (positive test)	70	No	Light weight	Max HR,Resting HR	None	Rest,Other - Please Specify	strengthening	Physiotherapist	No	No	No	No	No	Yes	Yes	Yes - Please specify	Yes - Please specify
EN	Europe	England	Male	50	150	4:16-4:30	0-10	Keeping fit and healthy	Passive	7	Detractor	0	Vegan	Yes (positive test)	50	No	Cushioned	Resting HR,Steps	Blisters,Chafing,Heat Exhaustion,IT Band Syndrome,Shin Splints	Foam Rolling,RICE (Rest Ice Compression Elevation)		Physiotherapist	No	No	No	Yes	No	Yes	No	No
EN	Europe	Republic of Ireland	Male	50	50	2:46-3:00	0-10	Competition,Continuous performance improvement			Detractor	5	Regular (including foods from all food groups)	No	100	Yes	Cushioned	Heart Rate Variability,Max HR,VO2MAX	Chafing,Calf Injury,Knee Injury,Muscle Pull,Runners Knee,Tendonitus (Achilles tendinopathy)	Ice (Ice packs or cold compresses),RICE (Rest Ice Compression Elevation)		Physiotherapist	No	No	No	No	No	Yes	No	No
EN	Europe	Republic of Ireland	Female	44	19	3:31-3:45	0-10	Keeping fit and healthy,Sense of accomplishment			Detractor	5	Regular (including foods from all food groups)	No	30	No	Light weight	Steps,VO2MAX	Ankle Injury,Blisters,Chafing,IT Band Syndrome,Knee Injury,Muscle Pull,Shin Splints	Foam Rolling,Pain Relief,Rest,Stretching		Physiotherapist,Specialist or other- Please detail here:	No	No	No	No	No	Yes	No	No
EN	Europe	Northern Ireland	Male	49	59	2:46-3:00	0-10	Continuous performance improvement,It is a way of life,Keeping fit and healthy,Social life			Detractor	1	Regular (including foods from all food groups)	Yes (positive test)	50	Yes	Light weight	Max HR,Resting HR,Sleep,Stress,VO2MAX	Chafing,Hip Injury,Knee Injury,Muscle Pull	Rest,Stretching,Other - Please Specify	Yoga	Physiotherapist	No	No	No	No	No	Yes	Yes	Yes - Please specify	Yes - Please specify
EN	Europe	Republic of Ireland	Male	43	52	3:46-4:00	11-20	It is a way of life			Promoter	10	Regular (including foods from all food groups)	Yes (positive test)	6	No	Other - Please specify	Heart Rate Variability	Blisters,Calf Injury,Hip Injury,Muscle Pull,Stress Fracture,Tendonitus (Achilles tendinopathy)	Stretching		Physiotherapist	No	No	No	No	No	Yes	Yes	No
EN	Europe	Northern Ireland	Male	40	60	2:46-3:00	11-20	Continuous performance improvement			Detractor	1	Regular (including foods from all food groups)	Yes (positive test)	75		Light weight	Steps	None	Stretching		No I do not seek professional advise for running injuries	No	No	No	No	No	Yes	Yes	No
EN	Europe	Republic of Ireland	Male	41	10	2:46-3:00	0-10	Competition,Continuous performance improvement,It is a way of life,Keeping fit and healthy			Detractor	2	Pesco-vegetarian (includes fish)	Yes (positive test)	60	Yes	Cushioned	Heart Rate Variability,VO2MAX	Calf Injury	Accupuncture,Compression,Foam Rolling		Specialist or other- Please detail here:	Yes	No	No	No	No	Yes	No	No
EN	Europe	Republic of Ireland	Male	41	7	3:31-3:45	0-10	Continuous performance improvement,Keeping fit and healthy,Sense of accomplishment,Social life			Detractor	1	Regular (including foods from all food groups)	Yes (positive test)	50		Cushioned	Max HR,Resting HR,Other - Please Specify	Blisters,Hip Injury	Foam Rolling,Rest,Other - Please Specify	Massage	Physiotherapist	No	No	No	No	Yes	Yes	No	No
EN	Europe	England	Male	43	78	2:31-2:45	0-10	Continuous performance improvement,It is a way of life,Multi Marahon Series (e.g. 10 in 10 days),Running streaks,Sense of accomplishment,Travel,Others - Please specify			Detractor	1	Regular (including foods from all food groups)	Yes (positive test)	80	No	Cushioned,Motion Control (made to support heavy weight, flat feet or severe overpronation),Stability,Light weight	Other - Please Specify	Ankle Injury,Blisters,Chafing,Calf Injury,Heat Exhaustion,Hip Injury,Knee Injury,Muscle Pull,Plantar Fasciitis,Shin Splints,Stress Fracture,Other - Please specify	Compression,Elevation,Pain Relief,Other - Please Specify	Massage Heat-long soak hot bath, hear muscle rubs	No I do not seek professional advise for running injuries	Yes	No	No	No	Yes	Yes	No	No
EN	Europe	Republic of Ireland	Male	40	21	2:46-3:00	0-10	Competition,Continuous performance improvement,It is a way of life,Keeping fit and healthy,Sense of accomplishment,Social life			Passive	8	Regular (including foods from all food groups)	Yes (positive test)	100	Yes	Cushioned	Calories,Heart Rate Variability,Floors,Intensity minutes,Max HR,Respiration,Resting HR,Sleep,Steps,VO2MAX	Calf Injury,Shin Splints,Tendonitus (Achilles tendinopathy)	Compression,Pain Relief,Support strapping,Stretching		Physiotherapist	No	No	No	No	No	Yes	No	Yes - Please specify	Yes - Please specify
EN	Europe	Wales	Female	48	69	>6:00	11-20	Total numbers,Others - Please specify			Detractor	0	Paleo	Yes (positive test)	50		Cushioned,Minimal e.g. Vibram or flip flops	None	Ankle Injury,Blisters,Calf Injury,Frostbite,Heat Exhaustion,Hypothermia,Knee Injury,Muscle Pull,Plantar Fasciitis,Runners Knee,Shin Splints,Stress Fracture	Pain Relief		Another Medical Professional (e.g. Physician, A&E)	Yes	No	No	Yes	Yes	Yes	No	No
EN	Europe	Republic of Ireland	Male	42	44	2:46-3:00	0-10	Continuous performance improvement,Keeping fit and healthy,Others - Please specify			Detractor	5	Regular (including foods from all food groups)	Probably yes (no positive test)	50	Yes	Stability	Heart Rate Variability,Max HR,Resting HR,Steps,VO2MAX	Blisters,Chafing,Heat Exhaustion,Plantar Fasciitis	Foam Rolling,Rest,Stretching		Physiotherapist	No	No	No	No	No	Yes	No	No
EN	Europe	England	Male	67	1450	3:16-3:30	>51	Awards,It is a way of life,Social life,Total numbers			Detractor	1	Prefer not to say	No	42		Other - Please specify	None	Hip Injury,Other - Please specify	Pain Relief,Surgery		No I do not seek professional advise for running injuries	Yes	No	No	No	Yes	Yes	No	No
EN	North America		Male	60	90	3:16-3:30	11-20	Keeping fit and healthy,To reach certain milestones			Detractor	4	Regular (including foods from all food groups)	No	75	No	Cushioned	Max HR,Resting HR,Steps	Ankle Injury,Blisters,Chafing,Hypothermia,IT Band Syndrome,Knee Injury,Muscle Pull,Shin Splints,Tendonitus (Achilles tendinopathy)	Foam Rolling,Rest,Other - Please Specify	Ultrasound & laser	Specialist or other- Please detail here:	Yes	Yes	No	No	Yes	Yes	No	Yes - Please specify	No
EN	Europe	Republic of Ireland	Male	41	91	3:31-3:45	11-20	Sense of accomplishment			Detractor	0	Regular (including foods from all food groups)	Yes (positive test)	80	No	Cushioned,Stability	Other - Please Specify	Ankle Injury,Blisters,Chafing,Heat Exhaustion,Knee Injury,Plantar Fasciitis,Runners Knee	Rest		Physiotherapist	Yes	No	No	No	No	No	No	No
EN	North America		Male	59	139	4:16-4:30	11-20	It is a way of life,Keeping fit and healthy,Multi Marahon Series (e.g. 10 in 10 days),Sense of accomplishment,Social life,Travel	Passive	8	Detractor	5	Regular (including foods from all food groups)	Yes (positive test)	55	No	Cushioned	Calories	Blisters,Chafing,Frostbite,Hip Injury,Plantar Fasciitis	Pain Relief		No I do not seek professional advise for running injuries	Yes	No	No	No	Yes	Yes	No	No
EN	Europe	Republic of Ireland	Male	54	120	3:16-3:30	11-20	Sense of accomplishment,Social life	Promoter	10	Promoter	10	Regular (including foods from all food groups)	Yes (positive test)	40		Cushioned	None	Calf Injury,Knee Injury	Ice (Ice packs or cold compresses)		Physiotherapist	No	No	No	No	No	Yes	No	No
EN	Europe	Republic of Ireland	Male	49	36	3:16-3:30	0-10	It is a way of life,Keeping fit and healthy			Detractor	5	Regular (including foods from all food groups)	Yes (positive test)	40	No	Stability	Heart Rate Variability,Max HR,Resting HR,Sleep,VO2MAX	Chafing,IT Band Syndrome,Knee Injury,Shin Splints	RICE (Rest Ice Compression Elevation),Other - Please Specify	Physio stretching program	Physiotherapist	No	No	No	No	Yes	Yes	No	No
EN	Europe	Republic of Ireland	Male	68	18	3:01-3:15	0-10	Competition,Keeping fit and healthy,Sense of accomplishment			Detractor	5	Regular (including foods from all food groups)	No	80	Yes	Stability	Max HR,Resting HR,Sleep,Steps,VO2MAX	IT Band Syndrome,Knee Injury,Runners Knee	Foam Rolling,Pain Relief,Rest,RICE (Rest Ice Compression Elevation)		Physiotherapist,Another Medical Professional (e.g. Physician, A&E)	Yes	No	No	No	Yes	Yes	No	No
EN	Europe	Republic of Ireland	Male	45	43	3:01-3:15	11-20	Continuous performance improvement,It is a way of life,Keeping fit and healthy,Sense of accomplishment,To reach certain milestones			Detractor	2	Regular (including foods from all food groups)	Yes (positive test)	60	No	Stability	Heart Rate Variability,Max HR,Resting HR,Sleep,Steps,VO2MAX	Chafing,Calf Injury,Hypothermia,Muscle Pull,Shin Splints,Stress Fracture	Elevation,Foam Rolling,Ice (Ice packs or cold compresses),Rest,Stretching		Physiotherapist	Yes	No	No	No	Yes	Yes	No	No
EN	Europe	Wales	Male	51	13	2:46-3:00	0-10	Continuous performance improvement,It is a way of life,Keeping fit and healthy,Sense of accomplishment,Social life,To reach certain milestones,Travel			Promoter	10	Regular (including foods from all food groups)	Yes (positive test)	70	No	Cushioned,Light weight	Heart Rate Variability,Intensity minutes,Sleep,VO2MAX	Heat Exhaustion,Muscle Pull,Plantar Fasciitis,Stress Fracture	Rest,Stretching		Physiotherapist	No	No	No	Yes	No	Yes	Yes	No
EN	Europe	Republic of Ireland	Female	43	31	3:46-4:00	0-10	It is a way of life,Keeping fit and healthy			Detractor	2	Regular (including foods from all food groups)	Yes (positive test)	60		Stability	None	Chafing,IT Band Syndrome,Stress Fracture	Compression,Rest		Physiotherapist,Another Medical Professional (e.g. Physician, A&E),Specialist or other- Please detail here:	No	No	No	No	No	Yes	No	No
EN	Europe	Republic of Ireland	Male	49	6	4:01-4:15	0-10	Keeping fit and healthy,Sense of accomplishment,Social life			Detractor	2	Prefer not to say	No	50	No	Stability	Heart Rate Variability,Max HR,Pulse Ox,VO2MAX	Blisters,Chafing,Heat Exhaustion,Hip Injury,Knee Injury	Foam Rolling,Rest		Physiotherapist	Yes	No	No	No	No	Yes	No	No
EN	Europe	Republic of Ireland	Male	40	12	3:31-3:45	0-10	To reach certain milestones			Detractor	3	Regular (including foods from all food groups)	Yes (positive test)	35	No	Cushioned,Stability	None	Blisters,Chafing,Calf Injury,Runners Knee,Shin Splints,Stress Fracture	Rest,Stretching		Another Medical Professional (e.g. Physician, A&E)	No	No	No	No	Yes	Yes	No	No
EN	Europe	Republic of Ireland	Male	54	266	3:31-3:45	21-30	It is a way of life,Keeping fit and healthy,Multi Marahon Series (e.g. 10 in 10 days),Sense of accomplishment,To reach certain milestones	Detractor	5	Passive	7	Regular (including foods from all food groups)	No	60		Stability	None	None	None		No I do not seek professional advise for running injuries	No	No	Yes	No	No	Yes	No	Yes - Please specify	No
EN	Europe	Republic of Ireland	Male	48	25	3:31-3:45	0-10	Keeping fit and healthy,Sense of accomplishment,To reach certain milestones			Detractor	5	Regular (including foods from all food groups)	Yes (positive test)	80	No	Cushioned	Calories,Resting HR,VO2MAX	Blisters,Chafing,Calf Injury,Heat Exhaustion,Hip Injury,IT Band Syndrome,Knee Injury,Muscle Pull,Plantar Fasciitis,Runners Knee	Accupuncture,Foam Rolling		Physiotherapist	No	Yes	No	No	Yes	Yes	No	No	No
EN	Europe	Republic of Ireland	Female	50	35	4:46-5:00	0-10	It is a way of life,Keeping fit and healthy,Sense of accomplishment,Social life,Travel			Detractor	0	Regular (including foods from all food groups)	Probably yes (no positive test)	50	No	Cushioned,Stability	Max HR,Resting HR,Sleep,Steps,VO2MAX	Ankle Injury,Blisters,Chafing,Calf Injury,Shin Splints	Ice (Ice packs or cold compresses),Pain Relief,Rest,Stretching		Physiotherapist,Another Medical Professional (e.g. Physician, A&E)	Yes	No	No	No	No	Yes	No	No
EN	Europe	Republic of Ireland	Male	45	21	4:01-4:15	0-10	Competition,Continuous performance improvement,It is a way of life,Keeping fit and healthy,Multi Marahon Series (e.g. 10 in 10 days),Sense of accomplishment,To reach certain milestones,Travel			Detractor	1	Regular (including foods from all food groups)	No	40		Cushioned	Steps	Calf Injury,Hip Injury,IT Band Syndrome,Plantar Fasciitis,Tendonitus (Achilles tendinopathy)	Accupuncture,Foam Rolling,Ice (Ice packs or cold compresses),Pain Relief,Rest,Stretching		Physiotherapist	No	No	No	No	Yes	Yes	No	No
EN	Europe	Republic of Ireland	Male	35	6	3:01-3:15	0-10	Continuous performance improvement			Passive	8	Regular (including foods from all food groups)	Yes (positive test)	65	Yes	Light weight	Max HR	Heat Exhaustion	Stretching		Physiotherapist	No	No	No	No	No	Yes	No	No
EN	North America		Male	67	129	3:16-3:30	11-20	It is a way of life,Keeping fit and healthy,Sense of accomplishment,Travel	Passive	7			Regular (including foods from all food groups)	Yes (positive test)	60		Cushioned,Stability	Calories,Heart Rate Variability,Max HR	Ankle Injury,Hip Injury,Muscle Pull,Plantar Fasciitis	Pain Relief,Rest		No I do not seek professional advise for running injuries	Yes	Yes	No	No	No	Yes	No	No	Yes - Please specify
EN	Europe	Republic of Ireland	Female	44	9	4:16-4:30	0-10	Keeping fit and healthy,Social life,Travel			Detractor	3	Regular (including foods from all food groups)	No	40	No	Other - Please specify	Calories,Sleep,Steps,Stress,VO2MAX	Chafing,Knee Injury,Shin Splints	Pain Relief,Rest		No I do not seek professional advise for running injuries	No	No	No	No	No	Yes	No	No
EN	North America		Female	71	21	4:16-4:30	0-10	Awards,Competition,Continuous performance improvement,Keeping fit and healthy,Sense of accomplishment			Promoter	10	Regular (including foods from all food groups)	No	45	No	Cushioned	Intensity minutes	Hip Injury,Stress Fracture	None		No I do not seek professional advise for running injuries	Yes	No	Yes	No	No	Yes	No	No	Yes - Please specify
EN	Europe	England	Female	48	103	4:16-4:30	11-20	Keeping fit and healthy,Social life,Travel	Detractor	5	Detractor	2	Regular (including foods from all food groups)	Yes (positive test)	21	No	Cushioned	Heart Rate Variability,Intensity minutes,Max HR,Resting HR,Sleep,Steps,Stress,VO2MAX	Blisters,Chafing,Muscle Pull	Rest		No I do not seek professional advise for running injuries	No	No	No	No	No	Yes	No	No
EN	Europe	England	Male	44	157	2:46-3:00	31-40	Awards,Competition,Continuous performance improvement,It is a way of life,Keeping fit and healthy,Sense of accomplishment,Social life,To reach certain milestones,Total numbers,Travel	Promoter	10	Detractor	5	Vegan	Yes (positive test)	90	No	Cushioned	None	Blisters,Chafing,Muscle Pull,Morton's Neuroma,Runners Knee	Foam Rolling,Ice (Ice packs or cold compresses),Stretching,Surgery		Physiotherapist	Yes	No	No	No	No	Yes	No	No
EN	Europe	Northern Ireland	Male	59	25	3:31-3:45	0-10	It is a way of life,Keeping fit and healthy,Sense of accomplishment,Social life,Others - Please specify			Detractor	5	Regular (including foods from all food groups)	No	46	No	Cushioned	Resting HR,Sleep,Steps,VO2MAX	Blisters,Tendonitus (Achilles tendinopathy)	Other - Please Specify	Physio	Physiotherapist	Yes	No	No	Yes	No	Yes	No	Yes - Please specify	No
EN	Europe	Republic of Ireland	Male	55	150	3:16-3:30	11-20	It is a way of life,Keeping fit and healthy,Sense of accomplishment,Social life	Detractor	5	Detractor	0	Regular (including foods from all food groups)	Yes (positive test)	55	No	Cushioned	Intensity minutes,Sleep,Steps	Ankle Injury,Blisters,Calf Injury,Hip Injury,IT Band Syndrome,Knee Injury,Muscle Pull,Plantar Fasciitis,Runners Knee,Shin Splints,Tendonitus (Achilles tendinopathy)	Elevation,Foam Rolling,Ice (Ice packs or cold compresses),Pain Relief,Rest,RICE (Rest Ice Compression Elevation),Stretching		Physiotherapist	No	No	No	No	Yes	Yes	No	No
EN	Europe	Germany	Male	43	33	3:16-3:30	0-10	It is a way of life,Keeping fit and healthy,Sense of accomplishment			Detractor	5	Regular (including foods from all food groups)	Yes (positive test)	50	No	Cushioned,Stability	Heart Rate Variability,Max HR,Resting HR,Sleep,Stress,VO2MAX	Blisters,Shin Splints	Pain Relief,Rest		No I do not seek professional advise for running injuries	No	No	No	No	No	Yes	No	Yes - Please specify	Yes - Please specify
EN	North America		Male	67	960	3:16-3:30	>51	It is a way of life,Sense of accomplishment,Social life,To reach certain milestones,Total numbers,Travel,Others - Please specify	Promoter	10	Promoter	10	Regular (including foods from all food groups)	Yes (positive test)	84		Cushioned,Other - Please specify	Heart Rate Variability,Max HR,Resting HR,Sleep,Steps	Blisters,Chafing,Knee Injury,Morton's Neuroma,Runners Knee	Elevation,Ice (Ice packs or cold compresses),Pain Relief,Rest,RICE (Rest Ice Compression Elevation),Surgery		Another Medical Professional (e.g. Physician, A&E)	Yes	Yes	No	No	No	Yes	No	No	Yes - Please specify
EN	North America		Male	37	92	3:01-3:15	11-20	Competition,Continuous performance improvement,It is a way of life,To reach certain milestones			Detractor	5	Regular (including foods from all food groups)	No	100	No	Stability,Light weight,Minimal e.g. Vibram or flip flops	None	None	Ice (Ice packs or cold compresses),Surgery		Physiotherapist	No	Yes	No	No	No	Yes	Yes	No	No
EN
EN	Europe	Republic of Ireland	Male	36	240	2:16-2:30	0-10	Competition,It is a way of life,Keeping fit and healthy	Promoter	9	Passive	7	Regular (including foods from all food groups)	Yes (positive test)	80	No	Cushioned	Resting HR,Sleep	Calf Injury,Stress Fracture,Tendonitus (Achilles tendinopathy)	Compression,Pain Relief,Support strapping		Physiotherapist,Another Medical Professional (e.g. Physician, A&E)	Yes	No	No	No	No	Yes	No	No
EN	Europe	Republic of Ireland	Male	29	7	2:46-3:00	0-10	Continuous performance improvement,It is a way of life,Keeping fit and healthy,Sense of accomplishment,Social life,To reach certain milestones			Detractor	4	Regular (including foods from all food groups)	Yes (positive test)	75	Yes	Cushioned,Stability,Light weight	Calories,Heart Rate Variability,Floors,Intensity minutes,Max HR,Resting HR,Sleep,Steps,Stress,VO2MAX	Ankle Injury,Blisters,Chafing,Calf Injury,Hip Injury,Knee Injury,Plantar Fasciitis,Runners Knee,Tendonitus (Achilles tendinopathy)	Compression,Elevation,Foam Rolling,Pain Relief,Rest,Support strapping,Stretching		Physiotherapist	Yes	No	No	No	No	Yes	No	No
EN	Europe	England	Female	50	140	4:01-4:15	11-20	Competition,Sense of accomplishment,Social life	Detractor	6			Regular (including foods from all food groups)	No	80	No	Cushioned,Other - Please specify	Heart Rate Variability,Intensity minutes,Resting HR,Sleep,Steps	Blisters,Chafing,Calf Injury,Heat Exhaustion,Hip Injury,IT Band Syndrome,Muscle Pull,Shin Splints,Other - Please specify	Pain Relief,Rest,Stretching		Physiotherapist	Yes	Yes	No	Yes	Yes	Yes	No	Yes - Please specify	No
EN	Europe	England	Female	35	247	4:01-4:15	31-40	It is a way of life,Social life,To reach certain milestones,Total numbers	Promoter	10	Promoter	10	Vegetarian (excludes fish, poultry, and meat)	No	43	No	Cushioned	Calories,Resting HR	Blisters,Chafing,Runners Knee	Rest		No I do not seek professional advise for running injuries	No	No	No	No	No	Yes	No	No
EN	Europe	Wales	Male	47	75	3:31-3:45	11-20	Continuous performance improvement,It is a way of life,Keeping fit and healthy,Sense of accomplishment,Social life,To reach certain milestones,Total numbers,Travel			Detractor	0	Regular (including foods from all food groups)	No	60		Cushioned,Stability,Light weight	Calories,Max HR,VO2MAX	Frostbite	Compression,Rest		Physiotherapist	No	No	No	No	No	Yes	No	No
EN	Europe	England	Male	42	22	3:46-4:00	0-10	Keeping fit and healthy,Travel			Promoter	9	Regular (including foods from all food groups)	Probably yes (no positive test)	100		Cushioned	Calories,Heart Rate Variability,Resting HR,Sleep,Steps,VO2MAX	Blisters,Muscle Pull	Compression,Elevation,Pain Relief,Rest,RICE (Rest Ice Compression Elevation)		No I do not seek professional advise for running injuries	Yes	No	No	No	No	Yes	Yes	No
EN	Europe	England	Male	59	12	4:01-4:15	0-10	Awards,Continuous performance improvement,Keeping fit and healthy,Sense of accomplishment,To reach certain milestones,Travel			Passive	8	Other (Please specify)	Yes (positive test)	40		Cushioned	Floors,Intensity minutes,Max HR,Resting HR,Steps,VO2MAX	Blisters,Hip Injury,IT Band Syndrome,Knee Injury	Pain Relief,Rest,Other - Please Specify	Massage	Physiotherapist	No	No	No	No	Yes	Yes	No	No
EN
EN	Europe	England	Female	46	20	4:31-4:45	0-10	Keeping fit and healthy,Social life,Travel			Detractor	3	Pesco-vegetarian (includes fish)	Yes (positive test)	40		Cushioned,Light weight	Calories,Max HR	None	Compression,Elevation,Foam Rolling,Stretching		No I do not seek professional advise for running injuries	No	No	No	No	No	Yes	No	No
EN	Europe	Other European Country	Male	50	124	3:16-3:30	0-10	Continuous performance improvement,It is a way of life,Keeping fit and healthy,Social life,Travel	Passive	7	Detractor	5	Regular (including foods from all food groups)	No	45	No	Cushioned	Resting HR,Sleep	Blisters,Chafing,Hip Injury,Plantar Fasciitis,Tendonitus (Achilles tendinopathy)	Rest,Other - Please Specify	Physiotherapy, active walking	Physiotherapist	No	No	Yes	No	Yes	Yes	No	No	No
EN	Europe	Other European Country	Male	44	36	3:01-3:15	0-10	Competition,It is a way of life,Keeping fit and healthy,Social life			Detractor	1	Regular (including foods from all food groups)	No	50	Yes	Cushioned	None	Plantar Fasciitis	Rest		No I do not seek professional advise for running injuries	No	No	No	No	No	Yes	No	No
EN	Europe	England	Female	49	119	4:46-5:00	11-20	It is a way of life,Keeping fit and healthy,Total numbers	Passive	8	Detractor	0	Pesco-vegetarian (includes fish)	Yes (positive test)	15	No	Cushioned	Steps	Blisters,Hip Injury	Accupuncture,Ice (Ice packs or cold compresses),Rest,Stretching,Other - Please Specify	Sports massage	Physiotherapist,Specialist or other- Please detail here:	No	No	No	No	No	Yes	No	No
EN	Europe	Other European Country	Male	43	7	3:46-4:00	0-10	Continuous performance improvement,It is a way of life,Keeping fit and healthy			Detractor	3	Regular (including foods from all food groups)	Probably yes (no positive test)	40	Yes	Cushioned	Heart Rate Variability	Blisters,Other - Please specify	Compression,Rest,Other - Please Specify	Massage	No I do not seek professional advise for running injuries	No	No	No	No	No	Yes	No	No
EN	North America		Female	54	12	4:31-4:45	0-10	Keeping fit and healthy,Sense of accomplishment,Travel			Detractor	2	Regular (including foods from all food groups)	Yes (positive test)	20	No	Cushioned	Heart Rate Variability,Intensity minutes,Max HR,Resting HR,Sleep,VO2MAX	Ankle Injury,Chafing,Plantar Fasciitis,Shin Splints	Compression,Elevation,Ice (Ice packs or cold compresses),Rest,Stretching,Other - Please Specify	Physio therapy	Physiotherapist	Yes	No	No	No	Yes	Yes	No	No
EN	Europe	Other European Country	Female	35	8	4:01-4:15	0-10	Continuous performance improvement,It is a way of life,Keeping fit and healthy,Social life,To reach certain milestones,Travel			Detractor	6	Regular (including foods from all food groups)	No	39	Yes	Cushioned	Max HR,Resting HR,Sleep,Steps	Ankle Injury	Compression,Rest,Other - Please Specify	Cold shower	Physiotherapist	No	No	No	No	Yes	Yes	No	Yes - Please specify	No
EN	Europe	Other European Country	Female	55	213	3:46-4:00	11-20	Awards,Competition,It is a way of life,Keeping fit and healthy,Social life	Promoter	10	Promoter	9	Regular (including foods from all food groups)	No	30	No	Stability	Intensity minutes,Steps,VO2MAX	Plantar Fasciitis	Rest,Stretching		No I do not seek professional advise for running injuries	No	No	No	No	No	Yes	No	No
EN	Europe	Other European Country	Male	50	42	2:16-2:30	0-10	It is a way of life,Keeping fit and healthy,Travel			Passive	7	Pesco-vegetarian (includes fish)	Probably yes (no positive test)	50	No	Motion Control (made to support heavy weight, flat feet or severe overpronation)	Calories,Heart Rate Variability,Max HR	Ankle Injury,Blisters,Chafing,Calf Injury,Frostbite,Heat Exhaustion,Hypothermia,Knee Injury,Muscle Pull,Tendonitus (Achilles tendinopathy)	Compression,Foam Rolling,Rest,Stretching		Physiotherapist	No	No	Yes	Yes	Yes	No	No	No	No
EN	Europe	Germany	Male	62	681	2:31-2:45	21-30	It is a way of life,Keeping fit and healthy,Social life,Travel	Detractor	5	Detractor	6	Regular (including foods from all food groups)	No	60		Stability	None	None	Rest		Physiotherapist	No	No	Yes	No	No	Yes	No	No	Yes - Please specify
EN	Europe	Other European Country	Male	55	168	3:16-3:30	11-20	Keeping fit and healthy,Sense of accomplishment,Social life,Travel	Passive	7	Detractor	3	Regular (including foods from all food groups)	No	60	No	Cushioned	Resting HR,VO2MAX	Blisters,Muscle Pull	Rest,Stretching		No I do not seek professional advise for running injuries	No	No	Yes	Yes	Yes	Yes	No	No	No
EN	Europe	England	Male	48	219	2:46-3:00	31-40	It is a way of life,Keeping fit and healthy,Sense of accomplishment,Social life	Promoter	10	Detractor	2	Regular (including foods from all food groups)	Yes (positive test)	100	No	Other - Please specify	Other - Please Specify	Blisters,Chafing,Hypothermia,Other - Please specify	Rest,RICE (Rest Ice Compression Elevation),Stretching		Specialist or other- Please detail here:	Yes	Yes	No	No	No	Yes	Yes	No	No
EN	Europe	England	Male	48	144	3:01-3:15	31-40	It is a way of life,Keeping fit and healthy,Sense of accomplishment,Social life,To reach certain milestones	Promoter	10	Detractor	0	Regular (including foods from all food groups)	Yes (positive test)	90	No	Cushioned	Steps	Ankle Injury,Blisters,Chafing,Calf Injury,Hypothermia,Plantar Fasciitis,Tendonitus (Achilles tendinopathy)	Compression,Pain Relief,Rest,RICE (Rest Ice Compression Elevation),Support strapping		No I do not seek professional advise for running injuries	Yes	Yes	No	No	No	Yes	Yes	No	No
EN	Europe	England	Male	54	241	4:16-4:30	21-30	Awards,Competition,Continuous performance improvement,It is a way of life,Keeping fit and healthy,Multi Marahon Series (e.g. 10 in 10 days),Running streaks,Sense of accomplishment,Social life,To reach certain milestones,Total numbers,Travel	Promoter	10	Detractor	5	Other (Please specify)	Yes (positive test)	25		Cushioned	None	Ankle Injury,Blisters,Chafing,Calf Injury,Frostbite,Heat Exhaustion,Hip Injury,Hypothermia,IT Band Syndrome,Knee Injury,Muscle Pull,Plantar Fasciitis,Shin Splints,Tendonitus (Achilles tendinopathy)	Compression,Ice (Ice packs or cold compresses),Pain Relief,RICE (Rest Ice Compression Elevation),Support strapping		No I do not seek professional advise for running injuries	Yes	No	Yes	No	No	Yes	Yes	No	No
EN	Europe	Germany	Male	68	104	3:01-3:15	0-10	It is a way of life,Keeping fit and healthy	Detractor	2			Regular (including foods from all food groups)	Yes (positive test)	100	Yes	Cushioned,Stability	Heart Rate Variability,Intensity minutes,VO2MAX	Morton's Neuroma	Rest		Another Medical Professional (e.g. Physician, A&E)	No	No	No	No	No	Yes	Yes	No
EN	Europe	Other European Country	Male	32	17	3:16-3:30	0-10	It is a way of life,Keeping fit and healthy,Travel			Passive	7	Regular (including foods from all food groups)	Yes (positive test)	50	No	Cushioned	Calories,Heart Rate Variability,Max HR,Steps,VO2MAX	Chafing,Heat Exhaustion,IT Band Syndrome,Knee Injury,Runners Knee,Shin Splints	Compression,Foam Rolling,Stretching		Physiotherapist	No	Yes	No	No	Yes	Yes	No	Yes - Please specify	No
EN	Europe	Other European Country	Male	43	10	3:46-4:00	0-10	Continuous performance improvement,Keeping fit and healthy,Sense of accomplishment,Social life,To reach certain milestones,Travel			Detractor	0	Regular (including foods from all food groups)	Yes (positive test)	40	Yes	Cushioned,Stability	Heart Rate Variability,Max HR,Resting HR,Stress,VO2MAX	Blisters	Rest		Another Medical Professional (e.g. Physician, A&E)	Yes	No	No	Yes	No	Yes	No	No
EN	Europe	Other European Country	Male	41	44	3:31-3:45	11-20	It is a way of life,Keeping fit and healthy,Social life,Total numbers,Travel			Promoter	10	Prefer not to say	No	10	No	Cushioned,Light weight	None	None	None		No I do not seek professional advise for running injuries	No	No	No	No	No	Yes	No	No
EN	North America		Male	75	328	3:16-3:30	11-20	Awards,It is a way of life,Keeping fit and healthy,Sense of accomplishment,Social life,Travel	Promoter	10	Detractor	6	Regular (including foods from all food groups)	No	40	No	Cushioned,Light weight	Other - Please Specify	Blisters,Chafing,Hypothermia,Knee Injury,Morton's Neuroma,Runners Knee,Stress Fracture,Tendonitus (Achilles tendinopathy)	Foam Rolling,Rest,Stretching,Surgery		Specialist or other- Please detail here:	No	No	Yes	No	Yes	Yes	No	No	Yes - Please specify
EN	Europe	Germany	Male	55	51	2:46-3:00	0-10	Awards,Competition,It is a way of life,Keeping fit and healthy,Sense of accomplishment,To reach certain milestones,Total numbers,Travel,Others - Please specify			Detractor	3	Regular (including foods from all food groups)	Yes (positive test)	65		Stability	None	Ankle Injury,Blisters,Stress Fracture	RICE (Rest Ice Compression Elevation),Stretching		Another Medical Professional (e.g. Physician, A&E)	No	No	No	No	No	Yes	No	No
EN	Europe	Republic of Ireland	Female	54	95	4:01-4:15	11-20	It is a way of life,Sense of accomplishment,Social life,To reach certain milestones			Detractor	6	Regular (including foods from all food groups)	Yes (positive test)	20		Stability	None	Stress Fracture	Foam Rolling,Rest,Stretching		Another Medical Professional (e.g. Physician, A&E)	Yes	No	No	No	No	Yes	No	No
EN	Europe	England	Male	37	90	3:16-3:30	31-40	Awards,Continuous performance improvement,It is a way of life,Keeping fit and healthy,Multi Marahon Series (e.g. 10 in 10 days),Running streaks,Social life			Promoter	10	Prefer not to say	No
EN	Europe	Other European Country	Male	49	433	3:01-3:15	>51	Awards,Competition,It is a way of life,Keeping fit and healthy,Social life	Promoter	9	Detractor	5
EN	North America		Male	63	192	3:16-3:30	0-10	Competition,Continuous performance improvement,It is a way of life,Keeping fit and healthy,Sense of accomplishment,Social life,To reach certain milestones,Total numbers,Travel	Detractor	6	Detractor	6	Vegetarian (excludes fish, poultry, and meat)	Yes (positive test)	45	No	Cushioned,Light weight	Calories,Heart Rate Variability,Max HR	Blisters,Chafing,Knee Injury,Plantar Fasciitis,Shin Splints	Accupuncture,Pain Relief,RICE (Rest Ice Compression Elevation),Surgery		Physiotherapist,Another Medical Professional (e.g. Physician, A&E)	Yes	Yes	No	No	No	Yes	No	No	No
EN	Europe	Northern Ireland	Male	31	34	3:01-3:15	0-10	It is a way of life,Keeping fit and healthy,Sense of accomplishment,Travel			Detractor	1	Regular (including foods from all food groups)	No	130	No	Cushioned,Stability	Calories,Heart Rate Variability,Floors,Intensity minutes,Max HR,Resting HR,Sleep,Steps,VO2MAX	Ankle Injury,Blisters,Chafing,IT Band Syndrome,Knee Injury,Tendonitus (Achilles tendinopathy)	None		Physiotherapist
EN	Europe	Republic of Ireland	Male	53	20	3:16-3:30	0-10	It is a way of life,Keeping fit and healthy,Sense of accomplishment,To reach certain milestones,Travel			Detractor	2	Regular (including foods from all food groups)	Yes (positive test)	35	No	Stability	VO2MAX	Blisters,Knee Injury,Shin Splints	Elevation,Foam Rolling,Pain Relief,Rest,Stretching		Physiotherapist	Yes	No	No	No	No	Yes	No	No
EN	Europe	Northern Ireland	Male	66	151	2:46-3:00	11-20	Keeping fit and healthy,Social life,Total numbers	Promoter	10	Detractor	0	Pesco-vegetarian (includes fish)	Yes (positive test)	67		Cushioned	Resting HR,VO2MAX	Ankle Injury,Blisters,Chafing,Calf Injury,Hip Injury,IT Band Syndrome	Other - Please Specify	Infra red lamp. Tui Na. Yoga	No I do not seek professional advise for running injuries	No	No	No	No	No	Yes	No	No
EN	Europe	Northern Ireland	Male	36	75	3:31-3:45	11-20	It is a way of life,Keeping fit and healthy,Sense of accomplishment,Social life			Detractor	0	Regular (including foods from all food groups)	Yes (positive test)	100	No	Cushioned	None	Calf Injury,Knee Injury,Runners Knee,Shin Splints	Compression,Pain Relief,Rest		Specialist or other- Please detail here:	Yes	No	No	No	No	Yes	No	No
EN	Europe	Other European Country	Male	50	114	2:31-2:45	11-20	Continuous performance improvement,It is a way of life,Keeping fit and healthy,To reach certain milestones,Travel	Passive	7			Vegetarian (excludes fish, poultry, and meat)	Yes (positive test)	80	No	Light weight	Heart Rate Variability,Intensity minutes,Resting HR,VO2MAX	Blisters,Plantar Fasciitis,Tendonitus (Achilles tendinopathy)	Stretching		No I do not seek professional advise for running injuries	No	No	No	No	No	Yes	Yes	Yes - Please specify	No
EN	Europe	Other European Country	Male	46	85	3:01-3:15	11-20	It is a way of life,Sense of accomplishment,Social life,To reach certain milestones,Total numbers,Travel			Detractor	0	Prefer not to say	Yes (positive test)	70	No	Cushioned	Heart Rate Variability	None	Rest,Stretching		No I do not seek professional advise for running injuries	No	No	No	No	Yes	Yes	No	No
EN	Europe	Other European Country	Male	46	20	3:16-3:30	0-10	Awards,Competition,It is a way of life,Keeping fit and healthy,Sense of accomplishment,To reach certain milestones			Passive	7	Regular (including foods from all food groups)	Yes (positive test)	120	Yes	Cushioned	Heart Rate Variability,Resting HR,Sleep,Steps,Stress	Blisters,Chafing,Hypothermia,Muscle Pull,Runners Knee	Foam Rolling,Stretching		Specialist or other- Please detail here:	No	No	No	No	Yes	Yes	No	No
EN	North America		Female	62	179	3:16-3:30	0-10	Competition,Continuous performance improvement,It is a way of life,Keeping fit and healthy,Sense of accomplishment,To reach certain milestones,Travel	Passive	7			Regular (including foods from all food groups)	Yes (positive test)	70	Yes	Stability	Heart Rate Variability,Resting HR,Steps	Ankle Injury,Blisters,Chafing,Calf Injury,Frostbite,Heat Exhaustion,Hip Injury,Hypothermia,IT Band Syndrome,Knee Injury,Muscle Pull,Plantar Fasciitis,Runners Knee,Shin Splints,Tendonitus (Achilles tendinopathy)	Support strapping,Other - Please Specify	Physiotherapy	Physiotherapist	No	No	No	No	Yes	Yes	No	No
EN	Europe	Northern Ireland	Male	39	14	2:46-3:00	0-10	Competition,Continuous performance improvement,It is a way of life,Keeping fit and healthy,Sense of accomplishment,To reach certain milestones,Travel			Detractor	2	Vegetarian (excludes fish, poultry, and meat)	Yes (positive test)	65	Yes	Cushioned,Light weight,Other - Please specify	Resting HR,Steps,VO2MAX	Ankle Injury,Chafing,Other - Please specify	Elevation,Ice (Ice packs or cold compresses),Rest,Other - Please Specify	Progressive overload strengthening	Physiotherapist	No	No	No	No	No	Yes	No	No
EN	North America		Female	43	57	3:46-4:00	0-10	It is a way of life,Keeping fit and healthy,Sense of accomplishment			Detractor	0	Pesco-vegetarian (includes fish)	No	60	No	Cushioned	Floors,Resting HR,Sleep,Steps	Ankle Injury,Blisters,Chafing	Compression,Elevation,Foam Rolling,Ice (Ice packs or cold compresses),Pain Relief,Rest,RICE (Rest Ice Compression Elevation),Support strapping,Stretching		Physiotherapist,Specialist or other- Please detail here:	No	No	No	No	No	Yes	No	No
EN	Australia/Oceania		Male	49	40	3:31-3:45	0-10	Keeping fit and healthy,Others - Please specify			Detractor	2	Other (Please specify)	Yes (positive test)	40	No	Light weight,Minimal e.g. Vibram or flip flops	Resting HR,Sleep,Steps,Stress,VO2MAX	Blisters	None		Physiotherapist	No	No	No	No	No	Yes	No	No
EN	Australia/Oceania		Male	30	5	3:46-4:00	0-10	Competition,Continuous performance improvement,It is a way of life,Keeping fit and healthy,Sense of accomplishment			Detractor	6	Regular (including foods from all food groups)	Yes (positive test)	60	Yes	Cushioned,Light weight	Resting HR,Sleep	Ankle Injury,Blisters,Chafing,Heat Exhaustion,Hypothermia,Knee Injury,Muscle Pull,Runners Knee	Rest,RICE (Rest Ice Compression Elevation),Stretching		Physiotherapist	No	No	No	Yes	No	Yes	No	No
EN	Asia		Female	53	66	3:31-3:45	0-10	Continuous performance improvement,Keeping fit and healthy,Sense of accomplishment,Social life,To reach certain milestones,Travel			Detractor	0	Regular (including foods from all food groups)	Probably yes (no positive test)	50	No	Cushioned	Calories,Heart Rate Variability,Floors,Intensity minutes,Pulse Ox,Respiration,Resting HR,Sleep,Steps,Stress,VO2MAX	Blisters,Chafing,Morton's Neuroma	Accupuncture,Elevation,Foam Rolling,Ice (Ice packs or cold compresses),Rest,RICE (Rest Ice Compression Elevation),Stretching,Other - Please Specify	Massages	Physiotherapist,Specialist or other- Please detail here:	No	No	No	No	No	No	No	No
EN	Asia		Female	47	89	>6:00	>51	Continuous performance improvement,Keeping fit and healthy,Multi Marahon Series (e.g. 10 in 10 days),Travel			Passive	8	Prefer not to say	No	80		Light weight	Calories	Blisters	None		No I do not seek professional advise for running injuries	No	No	No	Yes	No	Yes	No	No
EN	North America		Male	46	35	3:46-4:00	11-20	Continuous performance improvement,It is a way of life,Keeping fit and healthy,Sense of accomplishment,Social life,Travel			Detractor	4	Pesco-vegetarian (includes fish)	Probably yes (no positive test)	100	No	Cushioned,Light weight	Calories,Heart Rate Variability,Floors,Intensity minutes,Max HR,Pulse Ox,Respiration,Resting HR,Sleep,Steps,Stress,VO2MAX	Ankle Injury,Blisters,Chafing,Calf Injury,Hip Injury,Hypothermia,IT Band Syndrome,Knee Injury,Muscle Pull,Plantar Fasciitis,Runners Knee,Shin Splints,Stress Fracture	Compression,Elevation,Rest,Other - Please Specify	Deep tissue laser Shockwave Active Release Chiropractic	Physiotherapist	Yes	No	No	No	Yes	Yes	No	No
EN	Europe	Other European Country	Male	45	156	4:01-4:15	21-30	It is a way of life,Keeping fit and healthy,Social life,Travel,Others - Please specify	Promoter	9	Passive	8	Other (Please specify)	Yes (positive test)	20	No	Cushioned	Calories	Blisters,Runners Knee	Compression		Physiotherapist	No	No	No	No	No	Yes	No	No
EN	Europe	Germany	Male	46	112	2:46-3:00	0-10	It is a way of life,Social life,Travel	Detractor	5	Detractor	6	Other (Please specify)	No	50		Stability	None	Blisters,Muscle Pull,Other - Please specify	Rest,Stretching		No I do not seek professional advise for running injuries	No	No	No	No	No	Yes	No	No
EN	North America		Male	65	53	3:01-3:15	0-10	Competition,Continuous performance improvement,It is a way of life,Keeping fit and healthy,To reach certain milestones,Others - Please specify			Detractor	5	Vegan	Yes (positive test)	50		Stability,Light weight	Heart Rate Variability,Max HR	Blisters,Chafing,Calf Injury,IT Band Syndrome,Tendonitus (Achilles tendinopathy)	Pain Relief,Rest		Another Medical Professional (e.g. Physician, A&E)	Yes	Yes	No	No	Yes	Yes	No	Yes - Please specify	No
EN	Europe	England	Male	64	1178	3:16-3:30	31-40	Social life			Promoter	10	Regular (including foods from all food groups)	Yes (positive test)	2		Light weight	None	Knee Injury	Rest		No I do not seek professional advise for running injuries	No	No	No	No	No	No	No	No
EN	South America		Male	62	152	3:16-3:30	11-20	Keeping fit and healthy,Sense of accomplishment,To reach certain milestones,Travel	Promoter	9	Detractor	4	Regular (including foods from all food groups)	Yes (positive test)	65		Cushioned,Light weight	Other - Please Specify	Calf Injury,Shin Splints,Tendonitus (Achilles tendinopathy)	Compression,Ice (Ice packs or cold compresses),Rest,RICE (Rest Ice Compression Elevation),Support strapping,Stretching		Physiotherapist,Specialist or other- Please detail here:	No	No	No	No	No	Yes	Yes	No
EN	Europe	Italy	Male	51	153	3:31-3:45	0-10	It is a way of life,Sense of accomplishment	Promoter	9	Passive	7	Regular (including foods from all food groups)	No	30	No	Minimal e.g. Vibram or flip flops	Calories,Floors,Intensity minutes,Max HR,Pulse Ox,Sleep,Steps,Stress,VO2MAX	Blisters	Compression,Rest,Stretching,Other - Please Specify	L	No I do not seek professional advise for running injuries	No	Yes	No	Yes	No	Yes	Yes	No	No
EN	Europe	Italy	Male	38	4	4:16-4:30	0-10	Competition,Sense of accomplishment,Social life,Travel			Passive	8	Regular (including foods from all food groups)	No	90	Yes	Stability,Light weight,Minimal e.g. Vibram or flip flops	Calories,Heart Rate Variability,Intensity minutes,VO2MAX	Hypothermia	None		No I do not seek professional advise for running injuries	No	No	No	Yes	No	Yes	Yes	No
EN	Europe	Italy	Male	58	166	3:46-4:00	11-20	Competition,It is a way of life,Keeping fit and healthy,Travel	Passive	7	Detractor	6	Regular (including foods from all food groups)	No	45	No	Cushioned,Light weight	Heart Rate Variability,Intensity minutes	None	Rest,Stretching		No I do not seek professional advise for running injuries	No	No	No	No	No	No	No	No
EN	Europe	Italy	Male	45	67	4:16-4:30	11-20	It is a way of life,Keeping fit and healthy,Social life,Travel			Passive	8	Regular (including foods from all food groups)	Yes (positive test)	60	No	Cushioned	Heart Rate Variability,Intensity minutes,Sleep,Steps	None	Foam Rolling,Ice (Ice packs or cold compresses)		No I do not seek professional advise for running injuries	No	No	Yes	No	No	Yes	No	No	No
EN	Europe	Italy	Male	67	360	2:46-3:00	11-20	It is a way of life,Keeping fit and healthy,Sense of accomplishment,Social life,Travel	Detractor	6	Detractor	6	Regular (including foods from all food groups)	No	60		Light weight	Max HR,Respiration,VO2MAX	Blisters,Chafing,Hypothermia,Muscle Pull,Plantar Fasciitis	Foam Rolling,Rest,Stretching		Physiotherapist	No	No	No	No	No	Yes	No	No
EN	North America		Female	70	546	3:46-4:00	11-20	It is a way of life,Keeping fit and healthy,Sense of accomplishment,Social life,To reach certain milestones,Travel	Passive	7	Detractor	6	Vegetarian (excludes fish, poultry, and meat)	Yes (positive test)	80	No	Cushioned	Calories,Floors,Intensity minutes,Sleep,Steps	Blisters,Chafing,Plantar Fasciitis,Shin Splints	Foam Rolling,Pain Relief,Stretching		No I do not seek professional advise for running injuries	Yes	No	No	No	Yes	Yes	No	No
EN	Europe	Italy	Male	47	133	4:01-4:15	11-20	Awards,It is a way of life,Keeping fit and healthy,Social life,Total numbers,Travel	Promoter	9	Promoter	9	Regular (including foods from all food groups)	Yes (positive test)	42	No	Cushioned,Stability	Calories	None	Stretching		No I do not seek professional advise for running injuries	No	No	No	No	No	Yes	No	No
EN	Australia/Oceania		Male	54	24	3:46-4:00	0-10	Keeping fit and healthy,Sense of accomplishment			Detractor	0	Regular (including foods from all food groups)	Yes (positive test)	80	Yes	Cushioned	Heart Rate Variability,Max HR,Resting HR,VO2MAX	IT Band Syndrome,Runners Knee	Support strapping		No I do not seek professional advise for running injuries	No	No	No	No	Yes	Yes	No	No
EN	North America		Male	65	110	3:31-3:45	0-10	Competition,It is a way of life,Keeping fit and healthy,Sense of accomplishment	Passive	8	Detractor	6	Vegetarian (excludes fish, poultry, and meat)	No	80	No	Cushioned,Light weight	Calories,Intensity minutes	Blisters,Heat Exhaustion,Muscle Pull	Ice (Ice packs or cold compresses),Rest		No I do not seek professional advise for running injuries
EN	Europe	Italy	Male	57	422	3:16-3:30	21-30	It is a way of life	Passive	8			Regular (including foods from all food groups)	Yes (positive test)	101		Cushioned	None	Blisters	Rest		No I do not seek professional advise for running injuries	No	No	No	No	No	Yes	No	No
EN	Europe	Other European Country	Male	51	116	3:16-3:30	11-20	Continuous performance improvement,Sense of accomplishment,Social life,To reach certain milestones,Total numbers	Passive	8	Detractor	5	Regular (including foods from all food groups)	No	60	No	Cushioned	Heart Rate Variability,Max HR,VO2MAX	Blisters,Chafing,Calf Injury,Muscle Pull,Shin Splints	Compression,Pain Relief,Rest,Support strapping		No I do not seek professional advise for running injuries	Yes	No	Yes	No	No	Yes	No	No	No
EN	North America		Male	57	281	2:46-3:00	11-20	Keeping fit and healthy,Running streaks,Social life,To reach certain milestones,Travel	Passive	8	Promoter	9	Regular (including foods from all food groups)	No	45		Stability	Heart Rate Variability,Steps	Ankle Injury,Other - Please specify	Rest		No I do not seek professional advise for running injuries	No	No	No	No	No	Yes	Yes	No
EN	North America		Female	56	102	5:01-5:15	11-20	It is a way of life,Keeping fit and healthy,Sense of accomplishment,Social life,Travel	Detractor	6			Regular (including foods from all food groups)	Yes (positive test)	42	No	Cushioned,Light weight	None	Blisters,Calf Injury,IT Band Syndrome	RICE (Rest Ice Compression Elevation),Stretching		No I do not seek professional advise for running injuries	No	No	No	No	Yes	Yes	No	No
EN	Europe	Republic of Ireland	Male	54	63	3:01-3:15	0-10	Continuous performance improvement,It is a way of life,Keeping fit and healthy,Sense of accomplishment,To reach certain milestones			Detractor	5	Regular (including foods from all food groups)	Yes (positive test)	100	Yes	Cushioned,Light weight,Other - Please specify	Heart Rate Variability,Intensity minutes,Max HR,Resting HR,VO2MAX	None	Foam Rolling,Stretching,Other - Please Specify	Yoga, core strength and conditioning and deep tissue massage	Physiotherapist,Specialist or other- Please detail here:	No	No	No	No	No	Yes	No	No
EN	South America		Female	53	30	4:01-4:15	0-10	Continuous performance improvement,It is a way of life,Sense of accomplishment,Social life,Travel			Detractor	3	Paleo	No	110	Yes	Stability,Light weight	Max HR	Ankle Injury,Blisters,Chafing,Calf Injury	Rest,Stretching		Physiotherapist,Another Medical Professional (e.g. Physician, A&E)	Yes	No	Yes	No	Yes	Yes	No	Yes - Please specify	Yes - Please specify
EN	North America		Male	69	599	3:31-3:45	>51	It is a way of life,Keeping fit and healthy,Multi Marahon Series (e.g. 10 in 10 days),Sense of accomplishment,To reach certain milestones,Total numbers	Promoter	10	Detractor	1	Paleo	Yes (positive test)	60	No	Cushioned	None	Blisters,Morton's Neuroma,Stress Fracture	Pain Relief		Another Medical Professional (e.g. Physician, A&E)	Yes	No	No	Yes	Yes	Yes	No	No
EN	Europe	Republic of Ireland	Female	47	25	3:31-3:45	11-20	It is a way of life,Keeping fit and healthy,Sense of accomplishment			Detractor	2	Regular (including foods from all food groups)	No	120	No	Stability	Calories,Heart Rate Variability,Max HR,Resting HR,Sleep,Steps,VO2MAX	IT Band Syndrome,Stress Fracture	Accupuncture,Foam Rolling		Physiotherapist	No	No	No	No	Yes	Yes	No	No
EN	Europe	Denmark	Male	55	824	2:46-3:00	41-50	It is a way of life,Keeping fit and healthy,Social life,Travel	Passive	8	Promoter	9	Regular (including foods from all food groups)	Yes (positive test)	80	No	Cushioned,Stability,Light weight	Heart Rate Variability,VO2MAX	Ankle Injury,Blisters,Chafing,Hip Injury,IT Band Syndrome,Knee Injury,Runners Knee	Foam Rolling,RICE (Rest Ice Compression Elevation),Stretching,Other - Please Specify	Kinesio	Physiotherapist,Another Medical Professional (e.g. Physician, A&E),Specialist or other- Please detail here:	No	Yes	No	No	Yes	Yes	No	No	No
EN	Europe	England	Female	56	187	4:01-4:15	11-20	Continuous performance improvement,It is a way of life,Keeping fit and healthy,Sense of accomplishment,Social life,To reach certain milestones,Total numbers,Travel	Promoter	10	Detractor	5	Vegan	No	60		Cushioned,Stability	Resting HR,Sleep,Steps	Ankle Injury,Blisters,Chafing,Hip Injury,Knee Injury,Muscle Pull,Morton's Neuroma,Shin Splints,Stress Fracture,Other - Please specify	Accupuncture,Compression,Elevation,Foam Rolling,Ice (Ice packs or cold compresses),Pain Relief,Rest,RICE (Rest Ice Compression Elevation),Support strapping,Stretching		Physiotherapist,Another Medical Professional (e.g. Physician, A&E),Specialist or other- Please detail here:	Yes	No	No	Yes	Yes	Yes	No	No
EN	Europe	England	Male	52	16	3:46-4:00	0-10	Keeping fit and healthy,Sense of accomplishment,Social life			Passive	7	Vegetarian (excludes fish, poultry, and meat)	Yes (positive test)	20	No	Stability	Steps	Ankle Injury,Blisters,Chafing,Calf Injury,Heat Exhaustion,Knee Injury,Muscle Pull,Runners Knee,Shin Splints	Ice (Ice packs or cold compresses),Pain Relief,Support strapping,Stretching		Physiotherapist	Yes	No	Yes	No	Yes	Yes	No	No	Yes - Please specify
EN	North America		Female	49	281	3:46-4:00	21-30	It is a way of life,Keeping fit and healthy,Sense of accomplishment,Social life,To reach certain milestones,Total numbers,Travel,Others - Please specify	Promoter	10	Detractor	5	Vegetarian (excludes fish, poultry, and meat)	Probably yes (no positive test)	40	No	Minimal e.g. Vibram or flip flops	None	Ankle Injury,Blisters,Chafing,Calf Injury,Heat Exhaustion,Knee Injury,Muscle Pull,Runners Knee,Stress Fracture	Accupuncture,Compression,Elevation,Foam Rolling,Ice (Ice packs or cold compresses),Pain Relief,Rest,RICE (Rest Ice Compression Elevation),Stretching		Specialist or other- Please detail here:	No	No	No	No	No	Yes	No	Yes - Please specify	No
EN	North America		Male	62	447	3:16-3:30	21-30	It is a way of life,Keeping fit and healthy,Sense of accomplishment,Social life,To reach certain milestones,Travel	Passive	8	Detractor	5	Vegetarian (excludes fish, poultry, and meat)	Yes (positive test)
EN	South America		Male	48	31	3:16-3:30	0-10	Sense of accomplishment			Detractor	1	Regular (including foods from all food groups)	No	50	No	Cushioned,Stability	None	IT Band Syndrome	Foam Rolling,Other - Please Specify	Chiropractic	Physiotherapist,Specialist or other- Please detail here:	No	No	No	No	No	Yes	No	No
EN	South America		Male	44	70	3:16-3:30	0-10	It is a way of life			Detractor	5	Regular (including foods from all food groups)	Yes (positive test)	50	No	Stability	VO2MAX	None	Rest		Another Medical Professional (e.g. Physician, A&E)	No	Yes	No	No	No	Yes	No	No	No
EN	South America		Male	37	3	4:31-4:45	0-10	Travel			Detractor	0	Paleo	No	60	Yes	Cushioned	Heart Rate Variability	Chafing	Compression		Another Medical Professional (e.g. Physician, A&E)	Yes	Yes	Yes	Yes	Yes	Yes	Yes	No	No
EN	South America		Male	44	9	4:16-4:30	0-10	It is a way of life			Detractor	6	Regular (including foods from all food groups)	No	30		Motion Control (made to support heavy weight, flat feet or severe overpronation)	Intensity minutes	None	Ice (Ice packs or cold compresses)		Physiotherapist	No	Yes	No	No	No	Yes	No	No	No
EN	South America		Male	36	6	3:31-3:45	0-10	Competition,Continuous performance improvement,It is a way of life			Detractor	0	Paleo	Yes (positive test)	45	Yes	Stability	Heart Rate Variability,Intensity minutes,Sleep,VO2MAX	Hypothermia,Runners Knee	Ice (Ice packs or cold compresses),Rest,Stretching		Physiotherapist	No	Yes	No	No	No	Yes	Yes	No	No
EN	South America		Male	43	8	3:31-3:45	0-10	It is a way of life			Detractor	0	Prefer not to say	No	50		Cushioned	None	Hip Injury,Shin Splints	Accupuncture,Compression,Foam Rolling,Ice (Ice packs or cold compresses),Pain Relief,Rest,RICE (Rest Ice Compression Elevation),Support strapping,Stretching		Physiotherapist	No	No	No	No	No	No	No	No
EN	Europe	Republic of Ireland	Female	42	9	3:31-3:45	0-10	Continuous performance improvement,Keeping fit and healthy,Sense of accomplishment			Detractor	4	Regular (including foods from all food groups)	Yes (positive test)	50	Yes	Cushioned	Heart Rate Variability,Max HR,Pulse Ox,Respiration,Resting HR,Sleep,Steps,Stress,VO2MAX	Blisters,Chafing	Compression,Ice (Ice packs or cold compresses),Rest,Stretching		Physiotherapist	No	No	No	Yes	No	Yes	No	No
EN	Europe	Republic of Ireland	Female	38	7	4:01-4:15	0-10	Sense of accomplishment			Promoter	9	Vegan	Yes (positive test)	40	No	Cushioned,Light weight	Calories,Heart Rate Variability,Floors,Intensity minutes,Max HR,Pulse Ox,Respiration,Resting HR,Sleep,Steps,Stress,VO2MAX	Blisters,Chafing,Frostbite,Stress Fracture	Rest		Physiotherapist	No	No	No	No	No	Yes	No	No
EN	Europe	Republic of Ireland	Male	50	28	2:46-3:00	0-10	Continuous performance improvement,It is a way of life,Keeping fit and healthy,Sense of accomplishment,Social life,Travel			Detractor	0	Regular (including foods from all food groups)	Yes (positive test)	70	Yes	Cushioned,Light weight	Resting HR,Sleep,VO2MAX	Ankle Injury,Blisters,Calf Injury,IT Band Syndrome	Foam Rolling,Pain Relief,Rest		Physiotherapist	No	No	No	Yes	Yes	Yes	No	No
EN	South America		Female	63	114	3:46-4:00	11-20	Competition,Continuous performance improvement,It is a way of life,Keeping fit and healthy,Total numbers,Travel	Promoter	10			Regular (including foods from all food groups)	No	70	Yes	Cushioned,Stability	Calories,Heart Rate Variability,Floors,Intensity minutes,Sleep,VO2MAX	None	None		Physiotherapist	No	No	No	No	No	Yes	No	No
EN	South America		Male	42	5	3:31-3:45	0-10	Continuous performance improvement,It is a way of life,Keeping fit and healthy,Sense of accomplishment			Detractor	3	Paleo	Yes (positive test)	25	No	Cushioned,Light weight	Calories,Heart Rate Variability,Resting HR,Sleep,VO2MAX
EN	Europe	Republic of Ireland	Male	52	68	5:01-5:15	11-20	Awards,It is a way of life,Keeping fit and healthy,Sense of accomplishment,Others - Please specify			Promoter	10	Regular (including foods from all food groups)	No	50	No	Cushioned	Sleep,VO2MAX	None	Foam Rolling,Rest		No I do not seek professional advise for running injuries	No	No	No	No	No	Yes	No	No
EN	Europe	Other European Country	Male	47	22	2:46-3:00	0-10	Competition,Continuous performance improvement,It is a way of life,Keeping fit and healthy			Detractor	3	Vegan	Yes (positive test)	50	Yes	Light weight	Heart Rate Variability,Max HR,VO2MAX	Knee Injury,Runners Knee,Tendonitus (Achilles tendinopathy)	Rest,Stretching,Surgery		Specialist or other- Please detail here:	No	No	No	No	No	Yes	No	Yes - Please specify	Yes - Please specify
EN	Europe	Northern Ireland	Female	43	26	2:46-3:00	0-10	Competition,Keeping fit and healthy			Detractor	1	Vegetarian (excludes fish, poultry, and meat)	Yes (positive test)	100	No	Light weight	Intensity minutes,Resting HR,Steps,VO2MAX	Ankle Injury,Blisters,Hip Injury,Stress Fracture	Foam Rolling,Pain Relief,Stretching		No I do not seek professional advise for running injuries	Yes	No	No	No	No	Yes	No	No
EN	Europe	England	Female	38	102	4:31-4:45	11-20	It is a way of life,Keeping fit and healthy,Sense of accomplishment,Travel	Promoter	10	Detractor	5	Regular (including foods from all food groups)	Yes (positive test)	20	No	Motion Control (made to support heavy weight, flat feet or severe overpronation)	Intensity minutes,Steps	Ankle Injury,Calf Injury,Hip Injury,IT Band Syndrome,Plantar Fasciitis,Shin Splints,Tendonitus (Achilles tendinopathy)	Compression,Support strapping,Stretching		No I do not seek professional advise for running injuries	Yes	No	No	No	No	Yes	No	No
EN	Europe	England	Male	56	252	3:31-3:45	21-30	It is a way of life	Passive	8			Vegetarian (excludes fish, poultry, and meat)	No	1	No	Other - Please specify	None	Shin Splints	Rest		No I do not seek professional advise for running injuries	Yes	No	No	No	No	Yes	No	No
EN	Europe	England	Male	64	417	3:46-4:00	31-40	It is a way of life,Keeping fit and healthy,Sense of accomplishment,Social life,To reach certain milestones,Travel	Promoter	10	Detractor	0	Other (Please specify)	Yes (positive test)	75	No	Cushioned	Floors,Resting HR,Sleep,Steps,VO2MAX	Blisters,Chafing,Heat Exhaustion,Knee Injury,Muscle Pull,Plantar Fasciitis,Shin Splints	Foam Rolling,Pain Relief,Rest,Stretching,Other - Please Specify	Massage	No I do not seek professional advise for running injuries	No	No	No	No	No	Yes	No	Yes - Please specify	Yes - Please specify
EN	Europe	England	Male	57	108	2:46-3:00	0-10	Competition,Sense of accomplishment	Promoter	10	Detractor	2	Regular (including foods from all food groups)	No	35	No	Other - Please specify	None	Blisters,IT Band Syndrome,Muscle Pull,Shin Splints	Rest,RICE (Rest Ice Compression Elevation),Stretching		Physiotherapist,Another Medical Professional (e.g. Physician, A&E)	No	Yes	No	No	No	Yes	No	Yes - Please specify	No
EN	Europe	England	Female	47	359	5:01-5:15	21-30	It is a way of life,Keeping fit and healthy,Sense of accomplishment,Social life	Passive	7	Detractor	1	Regular (including foods from all food groups)	Yes (positive test)	15	No	Cushioned	Heart Rate Variability,Floors,Intensity minutes,Max HR,Resting HR,Sleep,Steps,VO2MAX	Blisters,Chafing,Morton's Neuroma,Plantar Fasciitis	Rest,RICE (Rest Ice Compression Elevation),Stretching		No I do not seek professional advise for running injuries	No	No	No	No	Yes	Yes	No	No
EN	North America		Male	42	15	5:01-5:15	11-20	It is a way of life,Keeping fit and healthy,Running streaks,Sense of accomplishment,Social life,Travel			Detractor	1	Vegetarian (excludes fish, poultry, and meat)	Probably yes (no positive test)	30	Yes	Cushioned,Motion Control (made to support heavy weight, flat feet or severe overpronation),Stability	Heart Rate Variability,Intensity minutes,Resting HR,Sleep,Steps	Blisters,Chafing	Compression		No I do not seek professional advise for running injuries	No	No	No	No	No	Yes	Yes	No
EN	North America		Male	62	83	4:46-5:00	0-10	Awards,Continuous performance improvement,Keeping fit and healthy,Multi Marahon Series (e.g. 10 in 10 days),Sense of accomplishment,To reach certain milestones,Total numbers,Travel			Passive	7	Regular (including foods from all food groups)	Yes (positive test)	50	No	Cushioned	Heart Rate Variability,Resting HR	Blisters,Chafing,IT Band Syndrome,Muscle Pull	Compression,Elevation,Ice (Ice packs or cold compresses),Pain Relief,Rest,RICE (Rest Ice Compression Elevation)		No I do not seek professional advise for running injuries	Yes	No	Yes	No	No	Yes	No	No	Yes - Please specify
EN	North America		Female	47	30	5:46:600	0-10	Keeping fit and healthy,Sense of accomplishment,To reach certain milestones,Travel			Detractor	3	Regular (including foods from all food groups)	No	20	No	Light weight	Resting HR,Sleep,Steps	Ankle Injury,Morton's Neuroma,Plantar Fasciitis	Stretching,Other - Please Specify	Night splints Metatarsal cushion	Specialist or other- Please detail here:	No	No	No	Yes	No	Yes	No	No
EN	Europe	England	Male	75	277	2:31-2:45	0-10	It is a way of life,Keeping fit and healthy,Sense of accomplishment,Total numbers,Travel	Detractor	5	Passive	7	Other (Please specify)	Yes (positive test)	50		Cushioned	None	Muscle Pull	Foam Rolling,Ice (Ice packs or cold compresses),Stretching,Other - Please Specify	Deep tissue massage	Physiotherapist	No	No	Yes	No	Yes	Yes	No	No	No
EN	North America		Male	52	84	3:31-3:45	11-20	It is a way of life,Keeping fit and healthy,Sense of accomplishment,Social life,Travel			Detractor	0	Regular (including foods from all food groups)	No	35	No	Stability	Max HR,Resting HR,Steps,VO2MAX	None	Foam Rolling,Rest		Physiotherapist	No	Yes	No	No	No	Yes	No	No	No
EN	North America		Male	42	162	3:31-3:45	11-20	Continuous performance improvement,It is a way of life,Keeping fit and healthy,Travel	Detractor	6	Detractor	6	Regular (including foods from all food groups)	No	70	No	Cushioned,Light weight,Minimal e.g. Vibram or flip flops	Calories,Resting HR,Steps,VO2MAX	Ankle Injury,Blisters,Chafing,Heat Exhaustion,IT Band Syndrome,Muscle Pull,Shin Splints	Compression,Foam Rolling,Ice (Ice packs or cold compresses),Rest,RICE (Rest Ice Compression Elevation),Stretching		No I do not seek professional advise for running injuries	No	No	No	No	No	Yes	No	No
EN	North America		Female	43	67	4:46-5:00	0-10	Keeping fit and healthy,Sense of accomplishment,Social life,To reach certain milestones,Travel			Promoter	9	Regular (including foods from all food groups)	Yes (positive test)	45	No	Cushioned,Stability	Steps,VO2MAX	Plantar Fasciitis	Stretching		Physiotherapist	Yes	No	No	No	No	Yes	No	No
EN	Europe	England	Male	56	186	2:46-3:00	11-20	It is a way of life,Keeping fit and healthy,Travel	Promoter	10	Detractor	0	Regular (including foods from all food groups)	Yes (positive test)	40	No	Stability	None	Ankle Injury,Blisters,Chafing,Calf Injury,Runners Knee,Stress Fracture	RICE (Rest Ice Compression Elevation),Stretching		Another Medical Professional (e.g. Physician, A&E)	No	No	No	No	Yes	Yes	No	No
EN	North America		Male	60	12	3:31-3:45	0-10	Awards,Competition,Continuous performance improvement,Keeping fit and healthy,Sense of accomplishment,Travel			Detractor	5	Regular (including foods from all food groups)	Yes (positive test)	45		Cushioned,Light weight	Calories,Max HR	Calf Injury,IT Band Syndrome	Stretching		No I do not seek professional advise for running injuries	No	No	No	No	No	Yes	No	No
EN	North America		Female	40	33	3:31-3:45	0-10	It is a way of life,Keeping fit and healthy,Sense of accomplishment,To reach certain milestones			Detractor	1	Regular (including foods from all food groups)	Yes (positive test)	40	No	Motion Control (made to support heavy weight, flat feet or severe overpronation)	None	Muscle Pull,Other - Please specify	Other - Please Specify	Physical Therapy	Physiotherapist	No	No	No	No	No	Yes	No	No
EN	North America		Male	52	75	4:01-4:15	0-10	It is a way of life,Keeping fit and healthy,Travel,Others - Please specify			Detractor	2	Other (Please specify)	Yes (positive test)	40	No	Cushioned	Heart Rate Variability,Resting HR,Steps	Blisters,Plantar Fasciitis	Compression		No I do not seek professional advise for running injuries	No	No	Yes	Yes	No	Yes	No	No	No
EN	North America		Female	43	84	4:16-4:30	11-20	To reach certain milestones			Detractor	2	Regular (including foods from all food groups)	No	15		Stability	Max HR,Resting HR,Sleep,Steps,Stress	Blisters,Chafing,IT Band Syndrome,Knee Injury,Plantar Fasciitis	Compression		No I do not seek professional advise for running injuries	Yes	No	No	No	No	No	No	No
EN	Europe	England	Male	56	60	3:31-3:45	11-20	To reach certain milestones,Total numbers,Travel			Promoter	9	Regular (including foods from all food groups)	Yes (positive test)	30	Yes	Cushioned	None	Ankle Injury	Stretching		Physiotherapist,Another Medical Professional (e.g. Physician, A&E)	No	No	No	No	Yes	Yes	No	Yes - Please specify	No
EN	Australia/Oceania		Male	65	154	2:46-3:00	0-10	It is a way of life,Keeping fit and healthy,Sense of accomplishment,Social life,Travel,Others - Please specify	Detractor	5	Detractor	2	Paleo	No	30	No	Cushioned	Calories,Max HR,Resting HR	Ankle Injury,Blisters,Chafing,Calf Injury,IT Band Syndrome,Muscle Pull,Plantar Fasciitis,Runners Knee,Tendonitus (Achilles tendinopathy)	Accupuncture,Pain Relief,Rest,Other - Please Specify	Cortisone injection	Physiotherapist	No	No	No	No	Yes	Yes	No	No
EN	North America		Male	44	35	4:31-4:45	11-20	Awards,Keeping fit and healthy,Sense of accomplishment,Social life,Travel			Passive	8	Vegetarian (excludes fish, poultry, and meat)	Yes (positive test)	25	No	Stability	Heart Rate Variability,Max HR	Chafing,Muscle Pull	Compression,Foam Rolling,Ice (Ice packs or cold compresses),Rest,Stretching		Physiotherapist,Another Medical Professional (e.g. Physician, A&E)	No	No	No	No	No	Yes	Yes	No
EN	North America		Female	26	21	4:46-5:00	0-10	Continuous performance improvement,It is a way of life,Keeping fit and healthy,Travel			Detractor	1	Regular (including foods from all food groups)	Probably yes (no positive test)	16	No	Cushioned	Calories,Heart Rate Variability,Resting HR,Sleep	Blisters,Chafing,IT Band Syndrome	RICE (Rest Ice Compression Elevation)		No I do not seek professional advise for running injuries	No	No	No	No	No	Yes	No	No
EN	North America		Female	36	28	4:16-4:30	0-10	Awards,Competition,Sense of accomplishment,To reach certain milestones,Total numbers			Promoter	9	Regular (including foods from all food groups)	Yes (positive test)	39	No	Cushioned,Motion Control (made to support heavy weight, flat feet or severe overpronation)	Calories,Floors,Sleep,Steps	Blisters,Chafing,Hip Injury,Muscle Pull,Shin Splints	Foam Rolling,Rest,Stretching		Physiotherapist,Another Medical Professional (e.g. Physician, A&E)	Yes	No	No	No	Yes	Yes	Yes	No
EN	North America		Female	67	44	4:46-5:00	0-10	It is a way of life,Keeping fit and healthy,Sense of accomplishment,Social life,To reach certain milestones,Travel			Promoter	10	Regular (including foods from all food groups)	Yes (positive test)	50	No	Light weight	Heart Rate Variability,Intensity minutes,Max HR,VO2MAX	Heat Exhaustion,IT Band Syndrome,Knee Injury,Morton's Neuroma,Stress Fracture	Compression,Elevation,Ice (Ice packs or cold compresses)		Physiotherapist	No	No	No	No	Yes	Yes	No	No
EN	North America		Male	54	40	3:31-3:45	0-10	It is a way of life,Keeping fit and healthy,Sense of accomplishment,To reach certain milestones,Travel			Detractor	2	Regular (including foods from all food groups)	Yes (positive test)	25		Cushioned	Calories	Blisters,Chafing,Calf Injury,IT Band Syndrome,Stress Fracture	Compression,Foam Rolling,Rest		Physiotherapist	Yes	No	No	No	Yes	Yes	No	No
EN	North America		Female	54	25	3:46-4:00	0-10	Competition,Keeping fit and healthy,Sense of accomplishment,Social life,To reach certain milestones,Total numbers,Travel			Detractor	1	Regular (including foods from all food groups)	Yes (positive test)	70	Yes	Cushioned,Stability,Light weight	Heart Rate Variability,Intensity minutes,Max HR,Resting HR,Sleep,Stress,VO2MAX	Ankle Injury,Blisters,Chafing,Calf Injury,Heat Exhaustion,Hip Injury,IT Band Syndrome,Muscle Pull,Stress Fracture	Foam Rolling,Pain Relief,Rest,Stretching,Other - Please Specify	Massage by massage gun or masseur	Physiotherapist,Specialist or other- Please detail here:	No	No	No	No	Yes	Yes	No	No
EN	Europe	England	Male	31	434	2:46-3:00	41-50	Awards,Keeping fit and healthy,Sense of accomplishment,To reach certain milestones	Promoter	10	Detractor	4	Other (Please specify)	Yes (positive test)	60	No	Cushioned	None	Blisters,Tendonitus (Achilles tendinopathy)	Pain Relief,Rest,RICE (Rest Ice Compression Elevation)		Physiotherapist,Another Medical Professional (e.g. Physician, A&E)	No	No	No	No	No	Yes	No	No
EN	Europe	England	Female	43	11	4:16-4:30	0-10	Continuous performance improvement,It is a way of life,Keeping fit and healthy,Sense of accomplishment,Social life,To reach certain milestones			Detractor	6	Regular (including foods from all food groups)	Yes (positive test)	45	No	Cushioned	Calories,Steps	Ankle Injury,Blisters,Chafing,Calf Injury,Shin Splints	Compression,Foam Rolling,Ice (Ice packs or cold compresses),Pain Relief,Rest,RICE (Rest Ice Compression Elevation),Stretching,Other - Please Specify	Sports massage	Physiotherapist	No	No	No	No	Yes	Yes	No	Yes - Please specify	Yes - Please specify
EN	Europe	England	Male	55	334	3:16-3:30	11-20	Continuous performance improvement,Keeping fit and healthy,Sense of accomplishment,To reach certain milestones,Travel	Passive	7	Detractor	6	Regular (including foods from all food groups)	Yes (positive test)	80	Yes	Cushioned,Stability	Calories,Heart Rate Variability,Resting HR,Sleep,Steps,VO2MAX	Ankle Injury,Blisters,Chafing,Shin Splints	Foam Rolling,Rest,RICE (Rest Ice Compression Elevation),Other - Please Specify	Treatment by physio	Physiotherapist	No	No	No	No	No	Yes	No	No
EN	Europe	England	Female	52	75	4:31-4:45	21-30	Keeping fit and healthy,Running streaks,Sense of accomplishment,To reach certain milestones			Detractor	3	Other (Please specify)	Yes (positive test)	80		Other - Please specify	Resting HR	Chafing	None		No I do not seek professional advise for running injuries	No	No	No	No	No	Yes	No	Yes - Please specify	Yes - Please specify
EN	North America		Female	50	42	4:46-5:00	0-10	Competition,It is a way of life,Keeping fit and healthy,Social life,To reach certain milestones,Travel			Detractor	5	Regular (including foods from all food groups)	Yes (positive test)	50		Cushioned	Calories,Steps,VO2MAX	Ankle Injury,Chafing,Hip Injury,IT Band Syndrome,Plantar Fasciitis,Runners Knee,Tendonitus (Achilles tendinopathy)	Accupuncture,Foam Rolling,Stretching,Other - Please Specify	Active Release Technique	Specialist or other- Please detail here:	No	No	No	No	No	Yes	Yes	No
EN	North America		Male	60	29	4:16-4:30	0-10	It is a way of life,Keeping fit and healthy,Running streaks,Sense of accomplishment,To reach certain milestones,Travel,Others - Please specify			Detractor	0	Vegetarian (excludes fish, poultry, and meat)	No	50	No	Stability	Heart Rate Variability,Max HR,Resting HR,Sleep,VO2MAX	IT Band Syndrome,Morton's Neuroma,Plantar Fasciitis,Shin Splints,Tendonitus (Achilles tendinopathy)	Compression,Elevation,Foam Rolling,Rest,Stretching		Another Medical Professional (e.g. Physician, A&E)	No	No	No	No	No	Yes	No	Yes - Please specify	Yes - Please specify
EN	North America		Male	46	34	2:46-3:00	0-10	Awards,Competition,Continuous performance improvement,It is a way of life,Keeping fit and healthy,Social life,To reach certain milestones			Detractor	2	Other (Please specify)	Yes (positive test)	85	No	Cushioned	Heart Rate Variability,Intensity minutes,Max HR,VO2MAX	Tendonitus (Achilles tendinopathy)	Other - Please Specify	Massage	Physiotherapist,Specialist or other- Please detail here:	No	No	No	No	Yes	Yes	No	No
EN	North America		Male	57	56	2:46-3:00	0-10	Awards,Competition,Keeping fit and healthy,Sense of accomplishment,Social life,To reach certain milestones,Travel			Promoter	9	Regular (including foods from all food groups)	No	120		Cushioned	Calories,Intensity minutes,Max HR,VO2MAX	Ankle Injury,Chafing,Calf Injury,Hip Injury,IT Band Syndrome,Plantar Fasciitis,Runners Knee,Tendonitus (Achilles tendinopathy)	Foam Rolling,Other - Please Specify	Specific weighted drills	Physiotherapist	No	No	No	No	Yes	Yes	No	No
EN	Europe	England	Female	56	379	3:31-3:45	21-30	Keeping fit and healthy,Sense of accomplishment,Social life,Travel	Detractor	6	Detractor	6	Pesco-vegetarian (includes fish)	Yes (positive test)	60		Motion Control (made to support heavy weight, flat feet or severe overpronation)	Calories	Ankle Injury,Blisters,Chafing,IT Band Syndrome,Stress Fracture	Accupuncture		Physiotherapist	Yes	No	No	No	No	Yes	No	No
EN	North America		Female	42	4	5:01-5:15	0-10	It is a way of life,Keeping fit and healthy,Sense of accomplishment,Social life			Detractor	5	Other (Please specify)	Yes (positive test)	65	No	Cushioned,Stability	Sleep,Other - Please Specify	Blisters,Chafing,Heat Exhaustion,Hip Injury,Shin Splints,Stress Fracture,Other - Please specify	Compression,Foam Rolling,Rest,Stretching,Other - Please Specify	Chiropractic work and restorative yoga	Specialist or other- Please detail here:	No	No	No	No	No	Yes	No	Yes - Please specify	No
EN	North America		Female	61	50	4:46-5:00	0-10	It is a way of life			Passive	8	Regular (including foods from all food groups)	Yes (positive test)	200		Cushioned	Heart Rate Variability,Floors,Intensity minutes,Max HR,Pulse Ox,Respiration,Resting HR,Steps,Stress,VO2MAX	Ankle Injury,Blisters,Chafing,Calf Injury,Heat Exhaustion,IT Band Syndrome,Plantar Fasciitis,Runners Knee,Shin Splints,Tendonitus (Achilles tendinopathy)	Elevation,Foam Rolling,Ice (Ice packs or cold compresses),Pain Relief,Rest,RICE (Rest Ice Compression Elevation),Stretching,Other - Please Specify	Massage	Another Medical Professional (e.g. Physician, A&E)	No	Yes	No	Yes	Yes	Yes	Yes	Yes - Please specify	No
EN	North America		Male	64	12	4:16-4:30	0-10	Keeping fit and healthy,Sense of accomplishment,To reach certain milestones,Travel			Detractor	2	Regular (including foods from all food groups)	No	50	No	Cushioned,Stability	Intensity minutes,Resting HR,Sleep,Steps	Ankle Injury,Blisters,Chafing,Heat Exhaustion,Knee Injury,Muscle Pull,Plantar Fasciitis,Shin Splints	Compression,Elevation,Pain Relief,Rest		No I do not seek professional advise for running injuries	Yes	No	No	No	Yes	Yes	No	No
EN	North America		Male	46	20	3:16-3:30	11-20	Continuous performance improvement,It is a way of life,Keeping fit and healthy,Sense of accomplishment,To reach certain milestones			Detractor	0	Vegetarian (excludes fish, poultry, and meat)	No	60	No	Other - Please specify	Heart Rate Variability,Pulse Ox,Resting HR,Sleep,Steps,Stress,VO2MAX	Ankle Injury,Blisters,Chafing,Frostbite,IT Band Syndrome,Knee Injury,Runners Knee	Pain Relief,RICE (Rest Ice Compression Elevation),Stretching		No I do not seek professional advise for running injuries	No	No	No	No	Yes	Yes	No	No
EN	Europe	Republic of Ireland	Male	42	8	3:46-4:00	0-10	Keeping fit and healthy,Sense of accomplishment,To reach certain milestones			Detractor	2	Regular (including foods from all food groups)	Yes (positive test)	35		Stability	Max HR,Resting HR,Sleep,Steps	Chafing,Muscle Pull	Pain Relief,Rest		Physiotherapist	No	No	No	No	Yes	Yes	No	No
EN	North America		Female	47	20	3:16-3:30	0-10	Awards,Competition,Continuous performance improvement,It is a way of life			Promoter	9	Other (Please specify)	Yes (positive test)	80	Yes	Cushioned,Light weight	Calories,Heart Rate Variability,Resting HR,Sleep,Stress,VO2MAX	Ankle Injury,Blisters,Chafing,Hip Injury,IT Band Syndrome,Runners Knee,Shin Splints,Other - Please specify	Compression,Elevation,Foam Rolling,Pain Relief,Rest,Stretching,Other - Please Specify	physiotherapy, massage gun, massage, scraper, compression boots	Physiotherapist,Another Medical Professional (e.g. Physician, A&E)	Yes	No	No	No	Yes	Yes	Yes	Yes - Please specify	Yes - Please specify
EN	North America		Male	61	200	3:31-3:45	11-20	It is a way of life,Keeping fit and healthy,Multi Marahon Series (e.g. 10 in 10 days),To reach certain milestones,Travel,Others - Please specify	Detractor	5	Passive	8	Regular (including foods from all food groups)	No	80	Yes	Stability	None	Blisters,Chafing,Muscle Pull,Other - Please specify	Pain Relief,Surgery		Another Medical Professional (e.g. Physician, A&E),Specialist or other- Please detail here:	No	No	No	No	Yes	Yes	Yes	Yes - Please specify	No
EN	Europe	England	Male	54	150	3:31-3:45	21-30	Keeping fit and healthy,Sense of accomplishment,Social life,To reach certain milestones	Promoter	10	Passive	7	Regular (including foods from all food groups)	Yes (positive test)	80	No	Cushioned	Calories,Sleep,Steps	IT Band Syndrome,Muscle Pull,Plantar Fasciitis	Support strapping,Stretching		No I do not seek professional advise for running injuries	No	No	No	No	Yes	Yes	No	No
EN	Europe	Republic of Ireland	Female	51	108	4:01-4:15	11-20	Keeping fit and healthy,To reach certain milestones	Promoter	10	Detractor	5	Regular (including foods from all food groups)	Yes (positive test)	70	No	Stability	Max HR	Ankle Injury,Blisters,Chafing,Heat Exhaustion,Muscle Pull,Plantar Fasciitis,Shin Splints,Tendonitus (Achilles tendinopathy)	Accupuncture,RICE (Rest Ice Compression Elevation),Support strapping,Stretching		Physiotherapist	Yes	No	No	No	No	Yes	No	No
EN	Europe	Republic of Ireland	Male	51	119	3:01-3:15	21-30	Continuous performance improvement	Promoter	10	Passive	7	Regular (including foods from all food groups)	Yes (positive test)	70	No	Stability	Intensity minutes,Max HR	Blisters,Plantar Fasciitis,Runners Knee	Accupuncture,Foam Rolling,Ice (Ice packs or cold compresses),RICE (Rest Ice Compression Elevation),Stretching		Physiotherapist	No	No	No	Yes	Yes	Yes	No	Yes - Please specify	No
EN	North America		Male	56	51	3:31-3:45	0-10	Continuous performance improvement,Keeping fit and healthy,Running streaks,Sense of accomplishment,To reach certain milestones,Others - Please specify			Detractor	0	Regular (including foods from all food groups)	Probably yes (no positive test)	40	No	Other - Please specify	Floors,Pulse Ox,Resting HR,Sleep,Steps	Ankle Injury,Blisters,Chafing,Calf Injury,Frostbite,Heat Exhaustion,Hip Injury,Hypothermia,Knee Injury,Muscle Pull,Plantar Fasciitis,Shin Splints,Stress Fracture	Compression,Pain Relief,Rest		No I do not seek professional advise for running injuries	Yes	No	Yes	No	Yes	Yes	No	Yes - Please specify	Yes - Please specify
EN	North America		Male	29	53	3:01-3:15	11-20	Continuous performance improvement,Keeping fit and healthy,Sense of accomplishment,Social life,Travel			Detractor	5	Regular (including foods from all food groups)	Yes (positive test)	100	No	Cushioned	Heart Rate Variability,Intensity minutes,Resting HR,Sleep,Stress	Ankle Injury,Blisters,Chafing,Heat Exhaustion,IT Band Syndrome,Knee Injury,Runners Knee,Tendonitus (Achilles tendinopathy)	Rest,RICE (Rest Ice Compression Elevation),Other - Please Specify	Active rehab/ strengthening exercises + chiro	Another Medical Professional (e.g. Physician, A&E)	Yes	Yes	Yes	No	Yes	Yes	No	No	No
EN	Europe	England	Female	44	155	3:46-4:00	0-10	Social life	Passive	7	Passive	7	Regular (including foods from all food groups)	Probably yes (no positive test)	80	No	Stability	Calories,Steps	Blisters,Chafing,Calf Injury	Compression,Other - Please Specify	Regular sports massage	Physiotherapist,Specialist or other- Please detail here:	No	No	No	No	No	Yes	No	No
EN	Europe	England	Female	44	78	3:31-3:45	11-20	It is a way of life,Keeping fit and healthy,Sense of accomplishment,To reach certain milestones,Total numbers,Travel			Detractor	1	Regular (including foods from all food groups)	Yes (positive test)	65	No	Cushioned,Stability	Calories,Heart Rate Variability,Resting HR,Sleep,Steps,VO2MAX	Ankle Injury,Blisters,Chafing,Calf Injury,Hip Injury,Knee Injury,Muscle Pull,Plantar Fasciitis,Shin Splints	Elevation,Foam Rolling,Ice (Ice packs or cold compresses),Pain Relief,Rest,RICE (Rest Ice Compression Elevation),Stretching		Physiotherapist	No	No	No	No	No	Yes	No	No
EN	North America		Female	50	37	3:31-3:45	11-20	Awards,Continuous performance improvement,It is a way of life,Keeping fit and healthy,Multi Marahon Series (e.g. 10 in 10 days),Sense of accomplishment,Social life,To reach certain milestones,Total numbers,Travel			Detractor	4	Vegetarian (excludes fish, poultry, and meat)	No	40	No	Light weight	Calories,Heart Rate Variability,Max HR,Pulse Ox,Respiration,Resting HR,Sleep,Steps,VO2MAX	Ankle Injury,Chafing	Foam Rolling,Rest,Stretching		Specialist or other- Please detail here:	No	No	No	No	Yes	Yes	Yes	No
EN	Europe	Republic of Ireland	Male	50	20	3:16-3:30	0-10	It is a way of life,Keeping fit and healthy,Sense of accomplishment,Social life,To reach certain milestones,Total numbers			Detractor	0	Regular (including foods from all food groups)	No	40	No	Light weight	Max HR,Resting HR,Steps	Ankle Injury,Calf Injury,IT Band Syndrome,Muscle Pull,Plantar Fasciitis,Runners Knee	Foam Rolling,Ice (Ice packs or cold compresses),Rest,RICE (Rest Ice Compression Elevation),Stretching		Physiotherapist	No	No	No	No	No	Yes	No	No
EN	Europe	Republic of Ireland	Male	40	258	3:46-4:00	41-50	Keeping fit and healthy,Social life	Promoter	10	Detractor	4	Prefer not to say	No	85	No	Cushioned	Steps	IT Band Syndrome	Accupuncture,Other - Please Specify	Using message gun	Physiotherapist	Yes	No	No	No	No	Yes	No	No
EN	Europe	Republic of Ireland	Female	43	84	4:46-5:00	11-20	Keeping fit and healthy,Sense of accomplishment,To reach certain milestones,Travel			Detractor	5	Vegan	Yes (positive test)	8	No	Stability	None	Other - Please specify	Rest		Physiotherapist	No	No	No	No	No	Yes	No	Yes - Please specify	Yes - Please specify
EN	Europe	Republic of Ireland	Male	41	111	3:01-3:15	11-20	Competition,Continuous performance improvement,It is a way of life,Total numbers	Passive	7	Passive	7	Other (Please specify)	Yes (positive test)	60	Yes	Stability	Heart Rate Variability,Resting HR,Sleep	Ankle Injury,Chafing,Calf Injury,Muscle Pull,Tendonitus (Achilles tendinopathy)	Compression,Elevation,Ice (Ice packs or cold compresses),RICE (Rest Ice Compression Elevation)		Physiotherapist	Yes	No	No	No	No	Yes	No	Yes - Please specify	Yes - Please specify
EN	Europe	Republic of Ireland	Male	48	176	2:46-3:00	11-20	Competition,Keeping fit and healthy,Sense of accomplishment,To reach certain milestones	Passive	7			Vegetarian (excludes fish, poultry, and meat)	Yes (positive test)	60	No	Stability	Resting HR,Steps	Chafing,Calf Injury,Hip Injury,IT Band Syndrome,Knee Injury	Accupuncture,Foam Rolling,Pain Relief,RICE (Rest Ice Compression Elevation)		Physiotherapist	Yes	No	No	No	Yes	Yes	No	No
EN	Europe	Republic of Ireland	Male	36	8	2:46-3:00	0-10	Continuous performance improvement,It is a way of life,Keeping fit and healthy,Running streaks,Sense of accomplishment,To reach certain milestones			Detractor	0	Regular (including foods from all food groups)	Yes (positive test)	60	Yes	Light weight	Resting HR,Sleep,VO2MAX	Morton's Neuroma,Tendonitus (Achilles tendinopathy)	Accupuncture,Compression,Foam Rolling,Ice (Ice packs or cold compresses),RICE (Rest Ice Compression Elevation),Stretching,Surgery		Physiotherapist	No	No	No	No	No	Yes	No	No
EN	Europe	Republic of Ireland	Male	52	69	2:46-3:00	11-20	Sense of accomplishment,To reach certain milestones,Travel			Detractor	2	Prefer not to say	Yes (positive test)	50		Stability	None	Calf Injury,Hip Injury,Muscle Pull,Runners Knee	Rest		Physiotherapist	No	No	No	No	No	Yes	No	Yes - Please specify	Yes - Please specify
EN	Europe	England	Male	48	748	3:16-3:30	>51	It is a way of life	Detractor	0			Regular (including foods from all food groups)	Probably yes (no positive test)	126.6		Other - Please specify	None	IT Band Syndrome	None		No I do not seek professional advise for running injuries	No	No	No	No	No	Yes	No	No
EN	Europe	England	Male	45	214	3:46-4:00	0-10	It is a way of life,Keeping fit and healthy,Sense of accomplishment,Social life,To reach certain milestones	Passive	8	Passive	8	Regular (including foods from all food groups)	Yes (positive test)	50	No	Motion Control (made to support heavy weight, flat feet or severe overpronation)	Calories,Heart Rate Variability,Resting HR,Steps,Stress,VO2MAX	Blisters,Chafing,Calf Injury,Knee Injury,Plantar Fasciitis,Shin Splints,Tendonitus (Achilles tendinopathy)	Ice (Ice packs or cold compresses),Pain Relief,Support strapping		Physiotherapist	Yes	No	Yes	No	No	Yes	Yes	Yes - Please specify	No
EN	Europe	Other European Country	Male	48	45	3:31-3:45	41-50	It is a way of life,Keeping fit and healthy,Travel			Passive	7	Other (Please specify)	Yes (positive test)	50	No	Other - Please specify	Heart Rate Variability,Intensity minutes,Steps,VO2MAX	Chafing,Calf Injury,Knee Injury,Muscle Pull	Foam Rolling,Rest,Stretching,Other - Please Specify	Dry Needling	Physiotherapist	No	Yes	No	No	No	Yes	No	No	No
EN	Europe	England	Female	45	116	4:31-4:45	11-20	Sense of accomplishment	Passive	8	Detractor	2	Regular (including foods from all food groups)	Yes (positive test)	20	No	Cushioned	Calories,Floors,Sleep,Steps,Stress	Ankle Injury,Blisters,Knee Injury,Tendonitus (Achilles tendinopathy)	Ice (Ice packs or cold compresses),Pain Relief,RICE (Rest Ice Compression Elevation)		Physiotherapist	Yes	No	No	No	No	Yes	No	No
EN	Europe	England	Female	39	39	3:46-4:00	11-20	It is a way of life,Sense of accomplishment,Social life,To reach certain milestones,Total numbers			Detractor	6	Regular (including foods from all food groups)	Probably yes (no positive test)	40		Other - Please specify	Floors,Intensity minutes,Resting HR,Sleep,Steps,VO2MAX	Blisters,Chafing,Heat Exhaustion	Foam Rolling,Support strapping,Stretching		Physiotherapist	Yes	No	No	No	Yes	Yes	No	No
EN	Europe	England	Female	53	257	4:31-4:45	>51	Keeping fit and healthy,Others - Please specify	Detractor	0	Detractor	0	Vegetarian (excludes fish, poultry, and meat)	Yes (positive test)	80	No	Cushioned	Calories,Heart Rate Variability,Max HR,VO2MAX	Ankle Injury,Blisters,Chafing,Calf Injury,Hypothermia,Knee Injury,Plantar Fasciitis	Compression,Elevation,Foam Rolling,Ice (Ice packs or cold compresses),Pain Relief,Other - Please Specify	Taping	No I do not seek professional advise for running injuries	Yes	No	No	No	No	Yes	No	Yes - Please specify	Yes - Please specify
EN	Europe	England	Female	53	289	3:46-4:00	>51	It is a way of life,Keeping fit and healthy,Multi Marahon Series (e.g. 10 in 10 days),Sense of accomplishment,Social life,To reach certain milestones	Promoter	10			Regular (including foods from all food groups)	Yes (positive test)	90	No	Cushioned	Steps	None	Foam Rolling,Stretching		No I do not seek professional advise for running injuries	No	No	No	No	No	Yes	No	No
EN	Europe	Republic of Ireland	Female	55	74	3:46-4:00	0-10	Competition,It is a way of life,Keeping fit and healthy,Sense of accomplishment,Social life,Travel			Passive	8	Regular (including foods from all food groups)	Yes (positive test)	40	Yes	Stability	Heart Rate Variability,Max HR,Steps	Blisters,Chafing,IT Band Syndrome,Knee Injury,Muscle Pull,Runners Knee,Tendonitus (Achilles tendinopathy)	Compression,Elevation,Pain Relief,Stretching		Physiotherapist,Specialist or other- Please detail here:	Yes	No	Yes	No	No	Yes	No	No	Yes - Please specify
EN	Europe	England	Female	62	81	4:16-4:30	11-20	Keeping fit and healthy,Sense of accomplishment,To reach certain milestones,Travel			Detractor	6	Vegetarian (excludes fish, poultry, and meat)	No	40	No	Light weight	Calories	Ankle Injury,Blisters,Calf Injury	Elevation,Ice (Ice packs or cold compresses),Rest		Physiotherapist	No	No	No	Yes	Yes	Yes	No	No
EN	Europe	England	Female	49	186	4:16-4:30	21-30	Others - Please specify	Promoter	9	Detractor	0	Regular (including foods from all food groups)	No	40	No	Cushioned,Stability	None	Blisters,IT Band Syndrome	Rest,Support strapping		Specialist or other- Please detail here:	Yes	No	No	No	No	Yes	No	Yes - Please specify	Yes - Please specify
EN	Europe	Other European Country	Female	55	56	3:46-4:00	11-20	It is a way of life,Multi Marahon Series (e.g. 10 in 10 days),Sense of accomplishment,To reach certain milestones,Travel			Detractor	0	Other (Please specify)	No	60	No	Other - Please specify	Floors,Sleep,Steps,VO2MAX	Blisters,Chafing,Calf Injury,Hip Injury,IT Band Syndrome,Knee Injury,Plantar Fasciitis,Shin Splints,Stress Fracture,Tendonitus (Achilles tendinopathy)	Accupuncture,Stretching,Other - Please Specify	Physio	Physiotherapist	No	No	No	No	No	Yes	No	No
EN	Europe	England	Female	48	66	3:46-4:00	11-20	Awards,It is a way of life,Keeping fit and healthy,Sense of accomplishment,Social life,To reach certain milestones,Travel			Passive	7	Regular (including foods from all food groups)	Yes (positive test)	50		Cushioned	Calories,Steps,VO2MAX	Blisters,Calf Injury,Hip Injury,IT Band Syndrome,Shin Splints	Rest,Support strapping,Other - Please Specify	Sports massage	Specialist or other- Please detail here:	No	Yes	No	No	No	Yes	No	No	No
EN
EN	Europe	England	Female	34	132	3:46-4:00	>51	Continuous performance improvement,It is a way of life,Keeping fit and healthy,Multi Marahon Series (e.g. 10 in 10 days),Travel	Promoter	9	Detractor	2	Regular (including foods from all food groups)	No	100	No	Stability,Light weight	Calories,Resting HR,Steps	None	None		No I do not seek professional advise for running injuries	No	No	No	No	No	Yes	No	No
EN	Europe	Wales	Male	45	40	4:16-4:30	11-20	Continuous performance improvement,Keeping fit and healthy,Sense of accomplishment,Social life,To reach certain milestones,Travel			Detractor	4	Prefer not to say	No	55	No	Cushioned	Heart Rate Variability,VO2MAX	None	Rest,Stretching		No I do not seek professional advise for running injuries	No	No	Yes	No	No	Yes	No	No	No
EN	Australia/Oceania		Female	69	322	3:46-4:00	31-40	It is a way of life,Keeping fit and healthy,Multi Marahon Series (e.g. 10 in 10 days),Sense of accomplishment,Social life,To reach certain milestones,Travel	Promoter	10	Detractor	0	Regular (including foods from all food groups)	Yes (positive test)	30	No	Cushioned	Heart Rate Variability,Intensity minutes,Max HR,Resting HR,Sleep,VO2MAX	Blisters,Chafing,IT Band Syndrome	Compression,Elevation,Foam Rolling,Ice (Ice packs or cold compresses),Stretching		Physiotherapist	Yes	No	No	No	No	Yes	No	No
EN	Australia/Oceania		Male	74	160	3:16-3:30	0-10	Continuous performance improvement,It is a way of life,Keeping fit and healthy,Sense of accomplishment,To reach certain milestones	Promoter	10	Detractor	5	Regular (including foods from all food groups)	Yes (positive test)	40	No	Other - Please specify	Max HR,Pulse Ox,Resting HR,VO2MAX	Ankle Injury,Blisters,Chafing,Calf Injury,Muscle Pull,Morton's Neuroma,Other - Please specify	Pain Relief,Surgery		Specialist or other- Please detail here:	No	Yes	Yes	Yes	No	Yes	No	No	Yes - Please specify
EN	Europe	England	Female	29	66	3:31-3:45	11-20	Sense of accomplishment,Social life,To reach certain milestones			Detractor	0	Regular (including foods from all food groups)	No	70
EN	Europe	England	Female	69	119	5:16-5:30	0-10	Sense of accomplishment,Social life,To reach certain milestones	Promoter	10	Promoter	10	Regular (including foods from all food groups)	No
EN	Europe	Republic of Ireland	Male	47	556	3:16-3:30	31-40	Competition	Passive	8			Regular (including foods from all food groups)	No
EN	Europe	Republic of Ireland	Male	48	20	4:16-4:30	0-10	Keeping fit and healthy
EN	South America		Male	61	9	3:31-3:45	0-10	Continuous performance improvement,Keeping fit and healthy,Sense of accomplishment
EN	Europe	England	Female	42	80	5:01-5:15	0-10	It is a way of life			Detractor	0	Regular (including foods from all food groups)	Yes (positive test)	50	No	Cushioned	Calories,Resting HR,Sleep,Stress	Ankle Injury,Blisters,Chafing,Heat Exhaustion,Hypothermia,IT Band Syndrome	Foam Rolling,RICE (Rest Ice Compression Elevation),Stretching		Physiotherapist	No	No	No	No	No	Yes	No	No
EN	Europe	England	Female	59	160	4:46-5:00	41-50	Continuous performance improvement,It is a way of life,Keeping fit and healthy,Sense of accomplishment,Social life,To reach certain milestones,Total numbers	Promoter	10			Pesco-vegetarian (includes fish)	Yes (positive test)	60	No	Motion Control (made to support heavy weight, flat feet or severe overpronation)	Calories,Heart Rate Variability,Max HR,Pulse Ox,Respiration,Resting HR,Sleep,Steps,Stress,VO2MAX	Ankle Injury,Blisters,IT Band Syndrome,Plantar Fasciitis,Shin Splints	None		Physiotherapist	Yes	No	No	No	No	Yes	No	No
EN	Australia/Oceania		Male	66	199	3:16-3:30	0-10	It is a way of life,Keeping fit and healthy,Sense of accomplishment			Passive	7	Regular (including foods from all food groups)	Yes (positive test)	25	No	Stability	Pulse Ox	Ankle Injury,Blisters,Tendonitus (Achilles tendinopathy)	Ice (Ice packs or cold compresses),Rest		Physiotherapist	No	Yes	No	Yes	No	Yes	No	Yes - Please specify	No
EN	Europe	Other European Country	Male	80	126	2:46-3:00	0-10	It is a way of life	Detractor	0			Regular (including foods from all food groups)	No	50		Cushioned	None	Calf Injury,Knee Injury,Plantar Fasciitis,Stress Fracture,Tendonitus (Achilles tendinopathy)	Compression,Rest,Stretching		No I do not seek professional advise for running injuries	No	No	No	No	No	Yes	No	No
EN	Europe	England	Female	47	104	4:31-4:45	41-50	Others - Please specify	Passive	8	Detractor	4	Regular (including foods from all food groups)	Yes (positive test)	80	Yes	Stability	Calories,Steps	Ankle Injury,Knee Injury,Muscle Pull,Plantar Fasciitis,Shin Splints	RICE (Rest Ice Compression Elevation),Support strapping,Other - Please Specify	Surgery for meniscus and osteoarthritis	Physiotherapist,Another Medical Professional (e.g. Physician, A&E),Specialist or other- Please detail here:	Yes	No	No	No	Yes	Yes	No	No
EN	Europe	Other European Country	Female	56	835	3:01-3:15	>51	It is a way of life,Multi Marahon Series (e.g. 10 in 10 days),Sense of accomplishment,Social life,To reach certain milestones,Total numbers	Promoter	9	Detractor	4	Regular (including foods from all food groups)	Probably yes (no positive test)	84		Other - Please specify	None	Ankle Injury,Blisters,Chafing,Calf Injury,Frostbite,Heat Exhaustion,Hip Injury,IT Band Syndrome,Knee Injury,Plantar Fasciitis,Other - Please specify	Compression,Pain Relief		No I do not seek professional advise for running injuries	No	No	No	No	No	Yes	No	No
EN	Europe	England	Female	49	34	4:31-4:45	0-10	Keeping fit and healthy,Sense of accomplishment,Social life,Travel			Passive	7	Pesco-vegetarian (includes fish)	Yes (positive test)	40		Stability	Heart Rate Variability,Max HR,Resting HR,Sleep	Ankle Injury,Blisters,Chafing,Hip Injury,IT Band Syndrome,Knee Injury,Muscle Pull,Morton's Neuroma,Plantar Fasciitis,Runners Knee,Shin Splints	Compression,Foam Rolling,Ice (Ice packs or cold compresses),Pain Relief,Rest,Support strapping,Stretching		Physiotherapist	No	No	No	No	No	Yes	No	No
EN	Europe	Germany	Female	47	42	3:46-4:00	0-10	It is a way of life,Keeping fit and healthy,Multi Marahon Series (e.g. 10 in 10 days),Sense of accomplishment,Social life			Passive	8	Regular (including foods from all food groups)	Yes (positive test)	65	No	Light weight	Floors,Intensity minutes,Max HR,Resting HR,Steps,VO2MAX	Blisters,Chafing,Plantar Fasciitis	Foam Rolling,Rest,Stretching		No I do not seek professional advise for running injuries	No	No	No	No	No	Yes	No	No
EN	Europe	Other European Country	Female	55	462	3:46-4:00	>51	It is a way of life,Keeping fit and healthy,Multi Marahon Series (e.g. 10 in 10 days),Social life	Promoter	9	Detractor	0	Pesco-vegetarian (includes fish)	No	70	No	Cushioned	Intensity minutes,Sleep	Blisters,Hip Injury	Rest,Stretching		Another Medical Professional (e.g. Physician, A&E)	No	No	No	No	No	Yes	Yes	Yes - Please specify	Yes - Please specify
EN	Europe	Other European Country	Female	56	112	3:16-3:30	11-20	It is a way of life,Social life,Travel	Detractor	0	Detractor	0	Other (Please specify)	No	75	No	Cushioned	None	Blisters,Heat Exhaustion,Knee Injury,Shin Splints	Rest		Physiotherapist	No	No	Yes	No	No	Yes	No	No	Yes - Please specify
EN	Europe	England	Female	45	31	4:16-4:30	21-30	To reach certain milestones			Detractor	3	Regular (including foods from all food groups)	Probably yes (no positive test)	16	No	Cushioned	Max HR,Sleep,Steps	Blisters,Chafing,Plantar Fasciitis,Shin Splints	Foam Rolling,Pain Relief,Rest,RICE (Rest Ice Compression Elevation)		Specialist or other- Please detail here:	Yes	No	No	No	No	Yes	No	No
EN	Europe	England	Female	54	194	3:46-4:00	0-10	It is a way of life,Keeping fit and healthy,Sense of accomplishment,To reach certain milestones,Travel,Others - Please specify	Promoter	10	Detractor	3	Regular (including foods from all food groups)	Probably yes (no positive test)	10		Cushioned	None	Blisters,Chafing,IT Band Syndrome,Muscle Pull	Rest,Stretching,Other - Please Specify	Massage	Specialist or other- Please detail here:	No	No	No	No	Yes	Yes	No	No
EN	Australia/Oceania		Male	62	19	4:16-4:30	0-10	Keeping fit and healthy,Sense of accomplishment,To reach certain milestones,Travel			Detractor	3	Regular (including foods from all food groups)	Yes (positive test)	40	No	Cushioned	Heart Rate Variability,Max HR,Resting HR,Steps	Knee Injury,Runners Knee,Other - Please specify	None		Physiotherapist	Yes	No	Yes	No	No	Yes	No	No	No
EN	Africa		Male	44	20	3:16-3:30	0-10	Continuous performance improvement,It is a way of life,Keeping fit and healthy,Sense of accomplishment			Detractor	5	Regular (including foods from all food groups)	Yes (positive test)	75	No	Cushioned	Max HR,Resting HR,Sleep,Steps,VO2MAX	Chafing,IT Band Syndrome,Knee Injury,Runners Knee,Tendonitus (Achilles tendinopathy)	Elevation,Foam Rolling,Ice (Ice packs or cold compresses),Rest,RICE (Rest Ice Compression Elevation),Stretching		Physiotherapist,Another Medical Professional (e.g. Physician, A&E)	No	No	No	No	No	Yes	No	No
EN	Europe	England	Male	33	126	4:01-4:15	41-50	Keeping fit and healthy,Multi Marahon Series (e.g. 10 in 10 days),Sense of accomplishment,Social life,To reach certain milestones	Passive	8	Detractor	0	Pesco-vegetarian (includes fish)	No	60	No	Cushioned	Calories,Floors,Sleep,Steps,VO2MAX	Ankle Injury,Blisters,Chafing,Calf Injury,Knee Injury,Shin Splints	Compression,Foam Rolling,Ice (Ice packs or cold compresses),Other - Please Specify	Sports massage gun	No I do not seek professional advise for running injuries	No	No	No	No	No	Yes	No	No
EN	Europe	England	Female	52	42	5:16-5:30	0-10	Keeping fit and healthy,Sense of accomplishment,Social life			Detractor	0	Pesco-vegetarian (includes fish)	Yes (positive test)	50	No	Cushioned	Steps,Other - Please Specify	None	None		No I do not seek professional advise for running injuries	No	No	No	No	No	Yes	No	No
EN	Europe	Other European Country	Male	56	468	3:01-3:15	>51	Competition,It is a way of life,Keeping fit and healthy,Multi Marahon Series (e.g. 10 in 10 days),Running streaks,Sense of accomplishment,Social life,To reach certain milestones,Travel	Detractor	4	Detractor	4	Other (Please specify)	Yes (positive test)	140	Yes	Cushioned,Motion Control (made to support heavy weight, flat feet or severe overpronation),Stability,Light weight	Heart Rate Variability,Resting HR,Sleep,Steps	Ankle Injury,Blisters,Chafing,Frostbite,Heat Exhaustion,IT Band Syndrome,Muscle Pull,Stress Fracture	Rest,Stretching		Physiotherapist,Specialist or other- Please detail here:	No	No	No	No	Yes	Yes	No	Yes - Please specify	No
EN	Europe	Other European Country	Female	61	263	3:46-4:00	41-50	It is a way of life,Keeping fit and healthy,Social life,Total numbers	Promoter	9	Promoter	9	Regular (including foods from all food groups)	Yes (positive test)	100	No	Stability	Floors,Intensity minutes,Sleep,Steps,Stress	Ankle Injury,Plantar Fasciitis,Tendonitus (Achilles tendinopathy)	Foam Rolling,Ice (Ice packs or cold compresses),Rest,Stretching		Specialist or other- Please detail here:	No	No	No	No	Yes	Yes	No	No
EN	Europe	Other European Country	Female	45	47	3:46-4:00	11-20	Continuous performance improvement,It is a way of life,Keeping fit and healthy,Sense of accomplishment			Detractor	3	Regular (including foods from all food groups)	Yes (positive test)	20	No	Cushioned	Max HR,Steps	Blisters,Other - Please specify	Pain Relief,Rest,Stretching,Other - Please Specify	Massage	Physiotherapist,Specialist or other- Please detail here:	Yes	No	No	No	No	Yes	No	Yes - Please specify	Yes - Please specify
EN	Europe	Other European Country	Male	75	1000	2:46-3:00	41-50	Keeping fit and healthy			Detractor	0	Regular (including foods from all food groups)	Probably yes (no positive test)	50		Light weight	Heart Rate Variability	Blisters,Calf Injury,Knee Injury,Muscle Pull	Rest		Physiotherapist	No	No	No	No	Yes	No	No	No
EN	Europe	Republic of Ireland	Male	55	451	3:01-3:15	31-40	Keeping fit and healthy,Sense of accomplishment,Social life,Others - Please specify	Detractor	5	Detractor	2	Other (Please specify)	No	60	No	Cushioned	Calories,Intensity minutes,Steps	Ankle Injury,Blisters,Calf Injury,Heat Exhaustion,IT Band Syndrome,Muscle Pull,Plantar Fasciitis,Shin Splints,Tendonitus (Achilles tendinopathy)	Accupuncture,Foam Rolling,Stretching		Physiotherapist	No	No	No	No	Yes	Yes	Yes	No
EN	Europe	Other European Country	Male	43	380	3:16-3:30	31-40	It is a way of life,Keeping fit and healthy,Sense of accomplishment,Social life,Total numbers	Passive	8	Detractor	3	Prefer not to say	No	55	No	Cushioned,Stability	Intensity minutes,Max HR,Sleep,Steps	None	Rest,Stretching		No I do not seek professional advise for running injuries	No	No	No	No	Yes	Yes	No	Yes - Please specify	No
EN	Australia/Oceania		Male	76	226	3:16-3:30	0-10	Keeping fit and healthy	Passive	8	Detractor	0	Regular (including foods from all food groups)	No	50		Other - Please specify	None	Blisters,Chafing,Calf Injury,Heat Exhaustion,Hypothermia,Knee Injury,Muscle Pull,Shin Splints,Stress Fracture	Accupuncture,Rest,Support strapping		Specialist or other- Please detail here:	No	No	No	No	No	Yes	No	Yes - Please specify	No
EN	Europe	Other European Country	Male	73	16	3:01-3:15	0-10	Continuous performance improvement			Detractor	0	Other (Please specify)	Yes (positive test)	20		Stability	Max HR	Hip Injury	Accupuncture,Stretching		Specialist or other- Please detail here:	No	No	No	Yes	Yes	No	Yes	Yes - Please specify	Yes - Please specify
EN	Europe	Denmark	Male	41	130	2:46-3:00	31-40	It is a way of life,Sense of accomplishment,Social life	Promoter	9	Promoter	9	Prefer not to say	Yes (positive test)	90	No	Cushioned,Light weight	Steps,VO2MAX	Blisters,Knee Injury	None		Physiotherapist,Another Medical Professional (e.g. Physician, A&E)	No	No	No	Yes	Yes	Yes	No	No
EN	Europe	Denmark	Male	63	231	3:01-3:15	11-20	It is a way of life,Social life,Total numbers,Travel	Detractor	6	Detractor	6	Other (Please specify)	No	60		Stability	None	Ankle Injury,Knee Injury	Pain Relief		Physiotherapist	No	No	Yes	No	Yes	No	No	No	Yes - Please specify
EN	Europe	England	Female	69	110	5:01-5:15	11-20	Awards,Competition,Continuous performance improvement,Keeping fit and healthy,Sense of accomplishment,To reach certain milestones,Travel			Passive	8	Other (Please specify)	Yes (positive test)	15	Yes	Cushioned	Calories,Heart Rate Variability,Floors,Max HR,Pulse Ox,Respiration,Resting HR,Sleep,Steps,Other - Please Specify	Ankle Injury,Calf Injury,IT Band Syndrome	Foam Rolling,Other - Please Specify	Chiropractor Massage Rehab exercises (physio)	Physiotherapist,Specialist or other- Please detail here:	No	No	No	No	No	No	No	Yes - Please specify	No
EN	Europe	Denmark	Male	54	271	3:31-3:45	21-30	It is a way of life,Keeping fit and healthy,Multi Marahon Series (e.g. 10 in 10 days),To reach certain milestones,Travel,Others - Please specify	Passive	7	Detractor	2	Other (Please specify)	Yes (positive test)	40	No	Cushioned	Floors,Sleep,Steps,VO2MAX	Blisters,Tendonitus (Achilles tendinopathy)	None		Physiotherapist	Yes	No	No	No	No	Yes	No	No
EN	Europe	Denmark	Male	54	360	3:31-3:45	41-50	Awards,Social life,Total numbers	Promoter	10			Other (Please specify)	Yes (positive test)	60		Cushioned	Calories
EN	Europe	Denmark	Male	61	140	2:46-3:00	0-10	It is a way of life	Passive	7			Regular (including foods from all food groups)	Probably yes (no positive test)	40	Yes	Motion Control (made to support heavy weight, flat feet or severe overpronation)	Heart Rate Variability,Pulse Ox,Resting HR,Sleep,Stress	None	Accupuncture		Another Medical Professional (e.g. Physician, A&E)	No	No	Yes	No	No	No	No	No	No
EN	Europe	Denmark	Male	52	116	3:16-3:30	41-50	Continuous performance improvement,It is a way of life,Social life	Passive	8	Detractor	6	Regular (including foods from all food groups)	No	80	Yes	Cushioned,Light weight	Calories,Heart Rate Variability,Floors,Intensity minutes,Max HR,Pulse Ox,Respiration,Resting HR,Sleep,Steps,Stress,VO2MAX,Other - Please Specify	None	Compression,Rest,Stretching		Specialist or other- Please detail here:	No	No	No	No	No	Yes	No	No
EN
EN
EN	Europe	Denmark	Female	42	44	4:16-4:30	11-20	Keeping fit and healthy,Sense of accomplishment,To reach certain milestones,Travel			Detractor	0	Regular (including foods from all food groups)	Yes (positive test)	45	No	Stability	Calories,Floors,Intensity minutes,Max HR,Pulse Ox,Sleep,Steps,Stress,VO2MAX	Knee Injury,Tendonitus (Achilles tendinopathy)	Pain Relief,Rest,RICE (Rest Ice Compression Elevation),Support strapping,Stretching		Physiotherapist,Another Medical Professional (e.g. Physician, A&E)	Yes	No	No	No	Yes	Yes	No	Yes - Please specify	Yes - Please specify
EN	Europe	Germany	Male	53	871	2:31-2:45	31-40	Competition,It is a way of life,Keeping fit and healthy,Multi Marahon Series (e.g. 10 in 10 days),Sense of accomplishment,Social life,To reach certain milestones,Total numbers	Promoter	9	Promoter	9	Regular (including foods from all food groups)	Yes (positive test)	65		Cushioned	None	Blisters,Chafing,Heat Exhaustion,Knee Injury,Shin Splints	Rest,Stretching,Surgery		Physiotherapist,Another Medical Professional (e.g. Physician, A&E),Specialist or other- Please detail here:	No	No	No	No	No	Yes	No	No
EN	Europe	Denmark	Male	60	212	3:31-3:45	31-40	It is a way of life,Keeping fit and healthy,Running streaks	Passive	8	Passive	8	Regular (including foods from all food groups)	Yes (positive test)	70		Stability	VO2MAX	None	Rest		No I do not seek professional advise for running injuries	No	No	No	No	No	Yes	No	No
EN	Europe	Denmark	Male	53	262	3:16-3:30	11-20	It is a way of life,Keeping fit and healthy,Sense of accomplishment,Social life,Others - Please specify	Passive	8	Detractor	0	Regular (including foods from all food groups)	No	60	No	Cushioned,Stability	Calories,Heart Rate Variability,Intensity minutes,Max HR,Resting HR,Steps	Chafing,Knee Injury,Other - Please specify	Ice (Ice packs or cold compresses),Support strapping		No I do not seek professional advise for running injuries	No	No	No	No	No	Yes	No	No
EN	Europe	Germany	Male	62	217	3:31-3:45	0-10	Continuous performance improvement,It is a way of life,Keeping fit and healthy,Sense of accomplishment,Social life,Total numbers,Travel	Promoter	9	Detractor	5	Pesco-vegetarian (includes fish)	Yes (positive test)	60	No	Cushioned,Other - Please specify	None	Blisters,Knee Injury,Plantar Fasciitis	Rest,Stretching		Physiotherapist	No	No	No	No	No	Yes	No	No
EN	Europe	Germany	Male	53	144	4:01-4:15	41-50	It is a way of life,Keeping fit and healthy,Social life,Total numbers,Travel	Promoter	10	Passive	8	Vegetarian (excludes fish, poultry, and meat)	Yes (positive test)	50	No	Stability	Heart Rate Variability,Intensity minutes,Max HR,Pulse Ox,Sleep,Steps,Stress	None	Compression,Ice (Ice packs or cold compresses),Rest		No I do not seek professional advise for running injuries	No	No	No	No	No	Yes	No	No
EN	Europe	England	Male	57	82	3:16-3:30	11-20	Awards,Continuous performance improvement,Keeping fit and healthy,Sense of accomplishment,Social life,To reach certain milestones,Others - Please specify			Detractor	5	Regular (including foods from all food groups)	Yes (positive test)	48	No	Cushioned,Stability,Light weight	Resting HR,Sleep	Blisters,Chafing	Compression,Elevation,Foam Rolling,Pain Relief,Rest,RICE (Rest Ice Compression Elevation),Stretching		Physiotherapist	No	No	No	No	Yes	Yes	No	No
EN	Europe	Germany	Male	48	104	2:46-3:00	11-20	Competition,Sense of accomplishment,Total numbers	Passive	8	Detractor	1	Vegan	Yes (positive test)	55	No	Light weight	None	Ankle Injury,Chafing,Plantar Fasciitis,Shin Splints,Tendonitus (Achilles tendinopathy)	Rest,Other - Please Specify	deep pressure massage	Physiotherapist	No	No	No	No	Yes	Yes	No	No
EN	Australia/Oceania		Male	58	624	2:46-3:00	11-20	Awards,Competition,It is a way of life,Keeping fit and healthy,Sense of accomplishment,Social life,Total numbers,Travel	Passive	7	Detractor	5	Regular (including foods from all food groups)	No	90	No	Light weight	Resting HR,Sleep,Steps,VO2MAX	Chafing,Calf Injury,Hypothermia,Morton's Neuroma,Plantar Fasciitis,Shin Splints,Tendonitus (Achilles tendinopathy)	Ice (Ice packs or cold compresses),RICE (Rest Ice Compression Elevation),Other - Please Specify	Massage	Physiotherapist	No	No	No	No	Yes	Yes	No	No
EN	Europe	Germany	Female	53	164	4:31-4:45	41-50	It is a way of life,Keeping fit and healthy	Promoter	10	Detractor	5	Regular (including foods from all food groups)	Yes (positive test)	60	Yes	Stability	None	None	Compression,Foam Rolling,Stretching		No I do not seek professional advise for running injuries	No	No	No	No	No	No	No	No
EN	Europe	Germany	Male	63	103	3:46-4:00	0-10	Competition,Keeping fit and healthy,Sense of accomplishment,Travel	Promoter	9	Promoter	9	Regular (including foods from all food groups)	No	30	Yes	Cushioned	Heart Rate Variability,Max HR,Pulse Ox,Respiration,Resting HR,Sleep,Stress,VO2MAX	Blisters,Chafing,IT Band Syndrome	Foam Rolling,Ice (Ice packs or cold compresses),Rest		No I do not seek professional advise for running injuries	No	No	No	No	No	Yes	No	No
EN	Europe	Wales	Male	56	463	3:01-3:15	>51	It is a way of life,Keeping fit and healthy,Multi Marahon Series (e.g. 10 in 10 days),Running streaks,Sense of accomplishment,Social life,To reach certain milestones,Total numbers,Travel	Promoter	9	Detractor	0	Regular (including foods from all food groups)	Yes (positive test)	100	No	Light weight,Minimal e.g. Vibram or flip flops	Other - Please Specify	Blisters,Chafing,Frostbite,Heat Exhaustion,Runners Knee	Ice (Ice packs or cold compresses)		No I do not seek professional advise for running injuries	No	No	No	No	No	Yes	No	No
EN	Europe	England	Male	57	36	2:46-3:00	0-10	Others - Please specify			Detractor	0	Regular (including foods from all food groups)	Yes (positive test)	50	Yes	Cushioned	Heart Rate Variability,Max HR,Pulse Ox,Respiration,Resting HR,Sleep,Steps,Stress,VO2MAX	Calf Injury	Other - Please Specify	Massage	Physiotherapist	No	No	No	No	No	No	No	No
EN	Europe	Denmark	Male	27	901	2:46-3:00	>51	It is a way of life,Keeping fit and healthy,Multi Marahon Series (e.g. 10 in 10 days),Sense of accomplishment,Social life,To reach certain milestones,Others - Please specify	Promoter	9	Promoter	9	Prefer not to say	No	100	No	Cushioned,Stability	Steps	None	Rest		No I do not seek professional advise for running injuries	No	No	No	No	No	Yes	No	No
EN	Europe	Republic of Ireland	Female	47	132	3:16-3:30	21-30	Continuous performance improvement,It is a way of life,Keeping fit and healthy,Social life	Passive	7	Passive	7	Regular (including foods from all food groups)	Yes (positive test)	100	No	Cushioned	Heart Rate Variability,Steps,Stress	Blisters,Chafing,Calf Injury,Heat Exhaustion,IT Band Syndrome,Muscle Pull,Plantar Fasciitis,Runners Knee,Shin Splints,Stress Fracture	Foam Rolling,Rest,Support strapping,Other - Please Specify	Dry needling	Physiotherapist	No	No	Yes	No	Yes	Yes	No	No	No
EN	Europe	Republic of Ireland	Male	60	322	2:46-3:00	11-20	It is a way of life	Detractor	1	Detractor	1	Regular (including foods from all food groups)	No	50		Cushioned	Resting HR,Steps,VO2MAX	Hip Injury,IT Band Syndrome,Plantar Fasciitis,Runners Knee,Shin Splints,Tendonitus (Achilles tendinopathy)	Ice (Ice packs or cold compresses),Pain Relief,Stretching,Other - Please Specify	Epidural injections	Another Medical Professional (e.g. Physician, A&E)	Yes	No	No	Yes	No	Yes	No	No
EN	Europe	Republic of Ireland	Female	54	166	3:31-3:45	11-20	It is a way of life,Keeping fit and healthy,Sense of accomplishment,Social life,Travel	Promoter	10			Regular (including foods from all food groups)	No	5		Cushioned	Intensity minutes	IT Band Syndrome	Rest,Other - Please Specify	Physio	Another Medical Professional (e.g. Physician, A&E)	No	No	No	No	No	Yes	No	No
EN	Europe	Republic of Ireland	Male	32	30	3:46-4:00	0-10	Keeping fit and healthy,Sense of accomplishment			Detractor	5	Other (Please specify)	Yes (positive test)	45	No	Stability	None	Blisters,Chafing,Hip Injury,IT Band Syndrome,Knee Injury	Pain Relief,Rest,RICE (Rest Ice Compression Elevation),Support strapping,Stretching		Physiotherapist	Yes	Yes	No	No	No	Yes	No	Yes - Please specify	Yes - Please specify
EN	Europe	Other European Country	Male	44	204	3:31-3:45	21-30	It is a way of life,Keeping fit and healthy,Multi Marahon Series (e.g. 10 in 10 days),Sense of accomplishment,Social life,To reach certain milestones,Total numbers,Travel,Others - Please specify	Promoter	9	Detractor	6	Regular (including foods from all food groups)	Yes (positive test)	42	No	Cushioned	Steps,Stress	Blisters,Knee Injury,Plantar Fasciitis,Runners Knee	Compression,Foam Rolling,Ice (Ice packs or cold compresses),Pain Relief,Rest,Stretching		Another Medical Professional (e.g. Physician, A&E)	No	No	No	No	No	Yes	No	No
EN
EN	Europe	Republic of Ireland	Male	50	13	3:01-3:15	0-10	Continuous performance improvement,Keeping fit and healthy,Sense of accomplishment,Social life			Detractor	4
EN	Europe	England	Male	59	173	3:31-3:45	11-20	Keeping fit and healthy,Sense of accomplishment	Passive	7			Regular (including foods from all food groups)	Yes (positive test)	50		Cushioned	None	Calf Injury,Muscle Pull	Rest,RICE (Rest Ice Compression Elevation)		Physiotherapist	No	No	No	No	No	Yes	No	No
EN	Europe	Northern Ireland	Male	50	155	3:16-3:30	21-30	It is a way of life,Keeping fit and healthy,Sense of accomplishment,Social life	Passive	8	Detractor	6	Regular (including foods from all food groups)	No	50	Yes	Stability	Calories,Heart Rate Variability,Floors,Intensity minutes,Pulse Ox,Respiration,Resting HR,Sleep,Steps,Stress,VO2MAX	Blisters,Chafing,IT Band Syndrome,Muscle Pull,Plantar Fasciitis,Tendonitus (Achilles tendinopathy)	Accupuncture,Compression,Pain Relief,Rest,Support strapping,Stretching		Physiotherapist	Yes	Yes	Yes	No	Yes	Yes	No	Yes - Please specify	Yes - Please specify
EN	North America		Female	39	6	4:46-5:00	0-10	Keeping fit and healthy,Sense of accomplishment,Travel			Detractor	6	Regular (including foods from all food groups)	Yes (positive test)	60	No	Cushioned	Heart Rate Variability,Steps	Ankle Injury,Blisters,Chafing,Calf Injury,Plantar Fasciitis,Tendonitus (Achilles tendinopathy)	Foam Rolling,Ice (Ice packs or cold compresses),Rest,Stretching,Other - Please Specify	Sports massage	Physiotherapist	Yes	No	No	No	No	Yes	Yes	No
EN	Europe	Republic of Ireland	Female	39	9	4:16-4:30	0-10	Keeping fit and healthy,Social life			Detractor	1	Regular (including foods from all food groups)	Yes (positive test)	60		Cushioned	Heart Rate Variability,Intensity minutes,Max HR,Sleep,Steps,Stress,VO2MAX	Blisters,Chafing,Hip Injury,Morton's Neuroma,Plantar Fasciitis	Foam Rolling,Rest,Stretching		Physiotherapist	Yes	No	No	No	Yes	Yes	No	No
EN	Europe	England	Male	55	10	4:16-4:30	0-10	Keeping fit and healthy,Sense of accomplishment,Travel,Others - Please specify			Detractor	0	Other (Please specify)	Yes (positive test)	50	No	Other - Please specify	None	Ankle Injury,Chafing,IT Band Syndrome,Muscle Pull,Morton's Neuroma,Other - Please specify	Compression,Surgery		Physiotherapist,Another Medical Professional (e.g. Physician, A&E)	Yes	No	No	No	Yes	Yes	No	No
EN	North America		Female	52	4	4:31-4:45	0-10	Keeping fit and healthy,Sense of accomplishment,To reach certain milestones			Detractor	0	Regular (including foods from all food groups)	Yes (positive test)	24	No	Cushioned	Calories,Intensity minutes,Max HR,Resting HR,Steps,VO2MAX	Ankle Injury,Plantar Fasciitis,Stress Fracture,Other - Please specify	Other - Please Specify	PT	Physiotherapist	No	No	No	No	Yes	Yes	No	No
EN	Europe	England	Male	50	314	3:16-3:30	21-30	It is a way of life,Social life,To reach certain milestones,Travel	Passive	7	Passive	7	Regular (including foods from all food groups)	Yes (positive test)	60	No	Cushioned,Light weight	Calories,Intensity minutes,Max HR,Resting HR,Sleep	Blisters,Chafing,Heat Exhaustion,IT Band Syndrome,Muscle Pull,Morton's Neuroma,Shin Splints,Other - Please specify	Compression,Elevation,Ice (Ice packs or cold compresses),Rest,RICE (Rest Ice Compression Elevation),Support strapping,Other - Please Specify	Sports massage/physio	Physiotherapist,Another Medical Professional (e.g. Physician, A&E)	Yes	No	No	No	Yes	Yes	No	No
EN	Europe	Northern Ireland	Male	67	708	2:46-3:00	31-40	Competition,Continuous performance improvement,It is a way of life,Keeping fit and healthy,Multi Marahon Series (e.g. 10 in 10 days),Running streaks,Sense of accomplishment,Social life,To reach certain milestones,Total numbers,Travel,Others - Please specify	Detractor	4	Detractor	4	Pesco-vegetarian (includes fish)	Yes (positive test)	140	No	Cushioned,Stability,Light weight,Other - Please specify	Heart Rate Variability,Intensity minutes,Pulse Ox,Respiration,Resting HR,Stress,VO2MAX	Ankle Injury,Calf Injury,Frostbite,Knee Injury,Tendonitus (Achilles tendinopathy),Other - Please specify	Compression,Elevation,Foam Rolling,Support strapping,Stretching,Other - Please Specify	Deep tissue sports massage	Physiotherapist	No	No	No	No	No	Yes	No	No
EN	North America		Male	57	9	3:46-4:00	0-10	Continuous performance improvement,Keeping fit and healthy,Sense of accomplishment,Others - Please specify			Detractor	0	Regular (including foods from all food groups)	Yes (positive test)	40	No	Light weight	Heart Rate Variability,Intensity minutes,Max HR,Resting HR,VO2MAX	Hip Injury,Morton's Neuroma	Rest,Stretching		Physiotherapist	No	No	No	No	Yes	Yes	No	No
EN	Europe	Other European Country	Female	58	68	3:31-3:45	0-10	It is a way of life			Detractor	4	Regular (including foods from all food groups)	Yes (positive test)	60	No	Light weight	Max HR	Calf Injury,Hip Injury,Hypothermia,IT Band Syndrome,Morton's Neuroma,Plantar Fasciitis,Shin Splints	Rest		No I do not seek professional advise for running injuries	No	No	No	No	Yes	Yes	No	No
EN	Europe	England	Male	50	354	3:01-3:15	11-20	Competition,It is a way of life,Multi Marahon Series (e.g. 10 in 10 days),Sense of accomplishment,Social life,To reach certain milestones,Total numbers,Travel	Promoter	10	Promoter	9	Regular (including foods from all food groups)	No	35	No	Cushioned,Light weight	Resting HR,Sleep,Steps	Blisters,Chafing	None		Physiotherapist	No	No	No	No	No	Yes	Yes	No
EN	Europe	Italy	Male	53	39	4:01-4:15	0-10	It is a way of life,Keeping fit and healthy,Sense of accomplishment			Passive	8	Regular (including foods from all food groups)	Yes (positive test)	50	Yes	Cushioned	Heart Rate Variability,Intensity minutes,Max HR,Sleep,Steps,VO2MAX	Ankle Injury,Blisters,Chafing,IT Band Syndrome,Plantar Fasciitis	Foam Rolling,Pain Relief,Rest,Support strapping		Physiotherapist,Another Medical Professional (e.g. Physician, A&E)	No	No	Yes	No	No	Yes	No	No	No
EN	North America		Male	50	8	3:31-3:45	0-10	Competition,It is a way of life,Keeping fit and healthy			Detractor	0	Regular (including foods from all food groups)	Yes (positive test)	50	No	Light weight	None	Blisters	Rest		No I do not seek professional advise for running injuries	No	No	No	No	No	No	No	No
EN	Asia		Male	55	935	3:01-3:15	>51	It is a way of life,Keeping fit and healthy,Running streaks,Sense of accomplishment,Social life,Total numbers	Promoter	10	Detractor	3	Regular (including foods from all food groups)	Yes (positive test)	150	No	Cushioned,Stability,Light weight,Minimal e.g. Vibram or flip flops	Heart Rate Variability,Max HR,Resting HR,Sleep,Steps	Blisters,Calf Injury,Hip Injury,Hypothermia,Knee Injury,Runners Knee,Shin Splints	Compression,Elevation,Ice (Ice packs or cold compresses),Rest,RICE (Rest Ice Compression Elevation),Support strapping,Stretching		No I do not seek professional advise for running injuries	No	No	No	No	No	Yes	No	No
EN	Asia		Male	78	380	>6:00	11-20	Keeping fit and healthy	Detractor	5			Prefer not to say	No	10		Stability	Calories	Knee Injury	Ice (Ice packs or cold compresses)		Physiotherapist	Yes	Yes	Yes	No	Yes	Yes	Yes	No	No
EN
EN	North America		Male	63	473	3:16-3:30	31-40	It is a way of life,Sense of accomplishment,Social life,To reach certain milestones	Detractor	6	Detractor	3	Pesco-vegetarian (includes fish)	Yes (positive test)	60	No	Stability	None	Blisters,Chafing,Knee Injury,Muscle Pull,Shin Splints,Tendonitus (Achilles tendinopathy),Other - Please specify	Foam Rolling,Support strapping		Specialist or other- Please detail here:	No	No	No	No	No	Yes	No	Yes - Please specify	No
EN	Europe	Other European Country	Male	32	8	3:46-4:00	0-10	It is a way of life,Keeping fit and healthy,Sense of accomplishment,To reach certain milestones,Travel			Detractor	4	Regular (including foods from all food groups)	Yes (positive test)	60	No	Cushioned	Max HR,Resting HR,Sleep,VO2MAX	Blisters,Chafing,Heat Exhaustion,Runners Knee,Shin Splints	Compression,Ice (Ice packs or cold compresses),Rest,Stretching,Other - Please Specify	Physiotherapist - Massage	Physiotherapist	No	No	No	No	No	Yes	No	No
EN	North America		Male	60	118	3:16-3:30	0-10	It is a way of life,Keeping fit and healthy,Sense of accomplishment,Social life	Passive	8	Detractor	3
EN	Europe	Scotland	Male	59	599	2:46-3:00	21-30	It is a way of life,Keeping fit and healthy,Multi Marahon Series (e.g. 10 in 10 days),Sense of accomplishment,Social life,To reach certain milestones,Travel,Others - Please specify	Promoter	9			Regular (including foods from all food groups)	No	50	No	Cushioned	Heart Rate Variability,Intensity minutes,Resting HR,Sleep,Steps,Stress,VO2MAX	Ankle Injury,Blisters,IT Band Syndrome,Knee Injury	Foam Rolling,Pain Relief,Support strapping		Physiotherapist	No	No	No	No	Yes	Yes	No	No
EN	Europe	Republic of Ireland	Male	73	253	2:16-2:30	11-20	Keeping fit and healthy,Sense of accomplishment,Social life	Passive	8			Vegetarian (excludes fish, poultry, and meat)	Yes (positive test)	80	No	Cushioned	Other - Please Specify	Blisters,Calf Injury,Muscle Pull,Shin Splints	Foam Rolling,Ice (Ice packs or cold compresses),Stretching,Other - Please Specify	Massage	Physiotherapist	No	Yes	No	No	No	Yes	No	No	Yes - Please specify
EN	Australia/Oceania		Male	41	106	2:31-2:45	0-10	Continuous performance improvement,It is a way of life,Keeping fit and healthy,Sense of accomplishment,To reach certain milestones	Promoter	10	Detractor	2	Other (Please specify)	Yes (positive test)	140	No	Cushioned,Stability,Other - Please specify	VO2MAX	Runners Knee,Other - Please specify	Accupuncture,Compression,Ice (Ice packs or cold compresses),Rest,RICE (Rest Ice Compression Elevation)		Physiotherapist,Another Medical Professional (e.g. Physician, A&E),Specialist or other- Please detail here:	No	No	No	No	No	Yes	No	No
EN	Europe	Other European Country	Male	58	87	3:31-3:45	0-10	Keeping fit and healthy,Sense of accomplishment			Detractor	0	Other (Please specify)	No	70	No	Light weight	None	Other - Please specify	Accupuncture,Compression,Foam Rolling,Stretching		Physiotherapist,Another Medical Professional (e.g. Physician, A&E),Specialist or other- Please detail here:	No	No	No	No	Yes	Yes	No	No
EN	Europe	Other European Country	Male	64	388	3:16-3:30	21-30	Continuous performance improvement,Keeping fit and healthy,To reach certain milestones	Passive	8	Detractor	5	Regular (including foods from all food groups)	Yes (positive test)	60	No	Cushioned,Stability	Max HR,Resting HR,Sleep,Steps,VO2MAX	Ankle Injury,Blisters,Chafing,Muscle Pull,Plantar Fasciitis,Runners Knee	Compression,Elevation,Pain Relief,Rest,Stretching		Physiotherapist,Another Medical Professional (e.g. Physician, A&E)	No	No	No	No	Yes	No	No	Yes - Please specify	No
EN	Europe	Germany	Female	35	9	3:31-3:45	0-10	Keeping fit and healthy,Sense of accomplishment,Travel			Detractor	0	Regular (including foods from all food groups)	Yes (positive test)	25	Yes	Stability	Calories,Heart Rate Variability,Max HR	Hip Injury	None		Physiotherapist,Another Medical Professional (e.g. Physician, A&E)	No	No	No	No	Yes	No	Yes	No
EN	Australia/Oceania		Male	72	160	3:01-3:15	0-10	It is a way of life,Keeping fit and healthy,Sense of accomplishment,To reach certain milestones	Passive	8	Detractor	5	Regular (including foods from all food groups)	Yes (positive test)	100		Stability	Respiration,Sleep	Blisters,Chafing,Muscle Pull,Plantar Fasciitis,Shin Splints	Foam Rolling,Rest,Stretching		Physiotherapist,Specialist or other- Please detail here:	No	No	No	No	No	Yes	No	Yes - Please specify	Yes - Please specify
EN	Europe	Republic of Ireland	Male	67	65	2:46-3:00	0-10	It is a way of life,Keeping fit and healthy			Detractor	1	Regular (including foods from all food groups)	No	75	No	Stability	Resting HR,Sleep,Steps	Ankle Injury,Blisters,Chafing,Calf Injury,Hip Injury,Muscle Pull	Pain Relief,Rest,Other - Please Specify	Laser treatment	Physiotherapist	No	Yes	Yes	No	Yes	Yes	No	No	No
EN	Africa		Female	56	108	4:31-4:45	11-20	It is a way of life,Sense of accomplishment,To reach certain milestones,Travel	Promoter	10			Regular (including foods from all food groups)	Probably yes (no positive test)	35	No	Cushioned,Stability,Light weight	Max HR,Resting HR	Chafing,Knee Injury	Elevation,Foam Rolling,Rest		Physiotherapist	Yes	No	No	No	No	Yes	No	No
EN	Europe	Republic of Ireland	Male	53	198	3:16-3:30	11-20	It is a way of life,Keeping fit and healthy,Sense of accomplishment,Social life,Total numbers	Promoter	10	Promoter	9	Regular (including foods from all food groups)	Yes (positive test)	80	No	Cushioned,Stability	Other - Please Specify	IT Band Syndrome,Other - Please specify	Ice (Ice packs or cold compresses),RICE (Rest Ice Compression Elevation),Stretching		Specialist or other- Please detail here:	No	No	No	No	Yes	Yes	No	No
EN	Europe	England	Female	44	545	4:01-4:15	>51	It is a way of life,Multi Marahon Series (e.g. 10 in 10 days),Social life	Passive	8			Regular (including foods from all food groups)	Yes (positive test)	40		Cushioned,Stability	None	Ankle Injury,Blisters,Chafing,Calf Injury,Heat Exhaustion,Hypothermia,Knee Injury,Muscle Pull,Morton's Neuroma,Shin Splints	Compression,Elevation,Ice (Ice packs or cold compresses),Pain Relief		Physiotherapist,Another Medical Professional (e.g. Physician, A&E)	Yes	Yes	No	No	No	Yes	No	No	No
EN	Europe	Republic of Ireland	Female	55	71	3:46-4:00	0-10	Continuous performance improvement,It is a way of life,Keeping fit and healthy,Sense of accomplishment,Social life,To reach certain milestones,Travel			Detractor	6	Regular (including foods from all food groups)	Yes (positive test)	40	Yes	Stability	Heart Rate Variability,Max HR,Resting HR,Steps	Knee Injury,Runners Knee	Compression,Elevation		Physiotherapist,Specialist or other- Please detail here:	Yes	Yes	Yes	No	No	Yes	No	No	Yes - Please specify
EN	North America		Male	45	7	3:16-3:30	0-10	Keeping fit and healthy			Detractor	3	Regular (including foods from all food groups)	No	70	No	Light weight	Intensity minutes	Ankle Injury,Hypothermia,Knee Injury,Muscle Pull,Plantar Fasciitis,Runners Knee	Compression,Foam Rolling,Ice (Ice packs or cold compresses),Pain Relief,Rest,Stretching		Physiotherapist	No	No	No	No	No	Yes	No	No
EN	South America		Male	53	6	4:16-4:30	0-10	Continuous performance improvement,Sense of accomplishment,Travel			Detractor	0	Regular (including foods from all food groups)	No	50		Motion Control (made to support heavy weight, flat feet or severe overpronation),Light weight	Calories,Intensity minutes,Respiration	Plantar Fasciitis,Shin Splints,Tendonitus (Achilles tendinopathy)	Compression,Ice (Ice packs or cold compresses),Rest,Stretching		Physiotherapist,Specialist or other- Please detail here:	No	No	No	No	No	Yes	No	No
EN	Europe	Republic of Ireland	Female	55	90	3:01-3:15	11-20	Awards,Competition,It is a way of life,Keeping fit and healthy,Sense of accomplishment,Social life,Travel			Promoter	10	Regular (including foods from all food groups)	No	80	No	Light weight	Calories,Max HR,Resting HR,Sleep,Steps,VO2MAX	None	Rest		Physiotherapist	No	No	No	No	No	Yes	No	No
EN	South America		Male	48	110	4:46-5:00	0-10	Keeping fit and healthy			Passive	7	Prefer not to say	No	36		Light weight	VO2MAX	None	Rest		No I do not seek professional advise for running injuries	No	No	No	No	No	Yes	Yes	No
EN	Europe	Republic of Ireland	Female	51	23	4:46-5:00	0-10	Keeping fit and healthy			Detractor	3	Regular (including foods from all food groups)	No	20		Cushioned,Stability	None	Hip Injury,IT Band Syndrome,Knee Injury	RICE (Rest Ice Compression Elevation)		Physiotherapist	Yes	No	No	No	No	Yes	No	No
EN	Europe	Republic of Ireland	Female	34	3	3:16-3:30	0-10	Competition,Continuous performance improvement,It is a way of life,Keeping fit and healthy			Detractor	5	Regular (including foods from all food groups)	No	65	No	Cushioned,Stability	Calories,Heart Rate Variability,Intensity minutes,Resting HR,Steps,VO2MAX	Blisters,Chafing,Hip Injury	Ice (Ice packs or cold compresses),Pain Relief,Rest,Stretching		Physiotherapist	No	No	No	No	No	Yes	No	No
EN	South America		Male	52	31	3:16-3:30	0-10	It is a way of life,Keeping fit and healthy,Sense of accomplishment,Travel			Detractor	5	Regular (including foods from all food groups)	Yes (positive test)	80	No	Stability	Heart Rate Variability,Max HR,VO2MAX	Chafing,Hip Injury,IT Band Syndrome,Morton's Neuroma,Plantar Fasciitis,Shin Splints	Accupuncture,Compression,Ice (Ice packs or cold compresses),RICE (Rest Ice Compression Elevation),Stretching		Physiotherapist,Another Medical Professional (e.g. Physician, A&E)	Yes	No	No	No	No	Yes	No	No
EN	South America		Male	47	58	>6:00	0-10	Sense of accomplishment			Detractor	2	Regular (including foods from all food groups)	Yes (positive test)	40	No	Motion Control (made to support heavy weight, flat feet or severe overpronation)	Heart Rate Variability,Max HR,Pulse Ox,Respiration,Stress	Blisters,Chafing,Calf Injury,Plantar Fasciitis,Shin Splints	Ice (Ice packs or cold compresses),Stretching		No I do not seek professional advise for running injuries	No	Yes	Yes	No	No	Yes	Yes	No	Yes - Please specify
EN	Europe	Northern Ireland	Female	54	20	3:46-4:00	0-10	Continuous performance improvement,Keeping fit and healthy,Sense of accomplishment,To reach certain milestones,Travel			Passive	8	Paleo	No	80		Cushioned	None	IT Band Syndrome	Accupuncture,Compression,Ice (Ice packs or cold compresses),Stretching		Physiotherapist	Yes	Yes	No	No	Yes	Yes	No	No	No
EN	Europe	Republic of Ireland	Male	49	39	3:31-3:45	0-10	Sense of accomplishment,Travel			Detractor	0	Regular (including foods from all food groups)	Yes (positive test)	90		Cushioned,Light weight	None	Chafing,Calf Injury,Heat Exhaustion,Hip Injury,IT Band Syndrome,Knee Injury,Muscle Pull,Plantar Fasciitis,Runners Knee	Accupuncture,Foam Rolling		Physiotherapist	No	No	No	No	Yes	Yes	No	No
EN	Europe	Republic of Ireland	Male	52	68	3:01-3:15	0-10	It is a way of life,Keeping fit and healthy			Detractor	1	Pesco-vegetarian (includes fish)	Yes (positive test)	40	Yes	Cushioned,Stability	Calories,Heart Rate Variability,Max HR,Resting HR,VO2MAX	Ankle Injury,Blisters,Chafing,Hip Injury,Knee Injury,Muscle Pull,Plantar Fasciitis	Compression,Elevation,Ice (Ice packs or cold compresses),Pain Relief,Rest,RICE (Rest Ice Compression Elevation),Support strapping,Stretching		Physiotherapist	Yes	No	No	No	No	Yes	No	No
EN	Europe	Republic of Ireland	Female	56	85	3:31-3:45	0-10	It is a way of life,Keeping fit and healthy,Sense of accomplishment,Social life			Detractor	1	Other (Please specify)	No	80		Stability	Steps	Plantar Fasciitis	Ice (Ice packs or cold compresses)		No I do not seek professional advise for running injuries	No	No	No	No	No	Yes	No	No
EN	North America		Female	63	19	3:46-4:00	0-10	Competition,Continuous performance improvement,It is a way of life,Keeping fit and healthy,Sense of accomplishment,Social life,To reach certain milestones,Total numbers,Travel,Others - Please specify			Detractor	5	Vegetarian (excludes fish, poultry, and meat)	Probably yes (no positive test)	42	No	Light weight	Calories,Heart Rate Variability,Sleep,VO2MAX	Ankle Injury,Blisters,Chafing,Calf Injury,Hypothermia,IT Band Syndrome,Morton's Neuroma,Plantar Fasciitis,Runners Knee,Shin Splints,Stress Fracture,Tendonitus (Achilles tendinopathy)	Rest,Other - Please Specify	Strength training and core exercises	No I do not seek professional advise for running injuries	No	No	No	Yes	No	Yes	No	No
EN	Europe	Republic of Ireland	Female	44	68	3:31-3:45	11-20	Continuous performance improvement,Keeping fit and healthy,Social life			Detractor	5	Regular (including foods from all food groups)	Yes (positive test)	20		Cushioned,Stability	Calories,Steps	Ankle Injury,Chafing,Hip Injury,Knee Injury	Pain Relief,RICE (Rest Ice Compression Elevation),Stretching		Physiotherapist	Yes	Yes	No	Yes	Yes	Yes	Yes	No	No
EN	Europe	Republic of Ireland	Male	47	9	3:01-3:15	0-10	Continuous performance improvement,It is a way of life,Keeping fit and healthy,Sense of accomplishment,Social life			Detractor	3	Regular (including foods from all food groups)	Yes (positive test)	100	No	Stability	Calories,Heart Rate Variability,Max HR,Resting HR,Sleep,Stress,VO2MAX	Calf Injury,Hypothermia,IT Band Syndrome,Knee Injury,Muscle Pull,Plantar Fasciitis,Runners Knee,Shin Splints	Elevation,Foam Rolling,Ice (Ice packs or cold compresses),Rest,Stretching		Physiotherapist	No	No	No	No	Yes	Yes	No	No
EN	Europe	Republic of Ireland	Female	41	104	4:31-4:45	11-20	Keeping fit and healthy,Social life,To reach certain milestones	Passive	8			Regular (including foods from all food groups)	Yes (positive test)	30	No	Cushioned	Calories,Steps	Chafing,IT Band Syndrome,Shin Splints	Foam Rolling,Ice (Ice packs or cold compresses),Pain Relief,Rest,Stretching		Physiotherapist	Yes	No	No	No	No	Yes	Yes	No
EN
EN	Europe	Northern Ireland	Male	41	69	3:46-4:00	11-20	Keeping fit and healthy,Sense of accomplishment,Social life,To reach certain milestones			Detractor	3	Regular (including foods from all food groups)	Yes (positive test)	50	No	Cushioned	Sleep,Steps	Chafing,Plantar Fasciitis	RICE (Rest Ice Compression Elevation),Stretching		Physiotherapist	Yes	No	No	No	No	Yes	No	No
EN	North America		Female	32	9	4:46-5:00	0-10	Keeping fit and healthy,Sense of accomplishment,Travel			Detractor	0	Regular (including foods from all food groups)	No	40		Cushioned,Stability	Calories,Steps	Blisters,Chafing,Heat Exhaustion,Hip Injury,IT Band Syndrome,Plantar Fasciitis,Shin Splints	Compression,Foam Rolling,Pain Relief,Rest,Stretching,Other - Please Specify	Myofascial massage	Another Medical Professional (e.g. Physician, A&E)	No	No	No	Yes	Yes	Yes	No	Yes - Please specify	Yes - Please specify
EN	Europe	Republic of Ireland	Male	52	119	3:31-3:45	21-30	Sense of accomplishment,To reach certain milestones	Promoter	10	Detractor	0	Regular (including foods from all food groups)	No	60	No	Cushioned	None	Blisters,Chafing,Calf Injury,Muscle Pull	Compression,Foam Rolling,Rest		Physiotherapist	No	No	No	No	No	Yes	No	No
EN	Europe	Republic of Ireland	Female	52	6	3:46-4:00	0-10	Keeping fit and healthy,Sense of accomplishment			Detractor	0	Regular (including foods from all food groups)	No	50	No	Light weight	Max HR,Steps	IT Band Syndrome	Stretching		Physiotherapist	No	No	No	No	Yes	Yes	No	No
EN	Europe	Republic of Ireland	Male	58	26	2:46-3:00	0-10	Sense of accomplishment,Others - Please specify			Detractor	0	Other (Please specify)	Yes (positive test)	60		Cushioned,Other - Please specify	None	Morton's Neuroma	None		Another Medical Professional (e.g. Physician, A&E)	No	No	No	No	No	Yes	No	No
EN	Europe	Republic of Ireland	Male	53	88	3:31-3:45	0-10	Keeping fit and healthy,Sense of accomplishment,Travel			Detractor	2	Regular (including foods from all food groups)	Yes (positive test)	40	No	Cushioned,Light weight	None	Chafing,Calf Injury,Muscle Pull,Plantar Fasciitis,Other - Please specify	Compression,Foam Rolling,Rest,Stretching,Other - Please Specify	kinesiology tape	Physiotherapist	No	No	No	No	Yes	Yes	No	No
EN	Europe	Republic of Ireland	Male	48	6	3:16-3:30	0-10	Continuous performance improvement,It is a way of life,Keeping fit and healthy,To reach certain milestones			Passive	8	Regular (including foods from all food groups)	Yes (positive test)	50	Yes	Cushioned,Stability,Light weight	Heart Rate Variability,Intensity minutes,Max HR,Resting HR,Sleep,Stress,VO2MAX	Ankle Injury,Blisters,Chafing,Calf Injury,Hip Injury,Knee Injury,Muscle Pull,Plantar Fasciitis,Runners Knee,Shin Splints
EN	Europe	Republic of Ireland	Female	46	15	2:31-2:45	0-10	Competition,Continuous performance improvement,It is a way of life,Sense of accomplishment			Detractor	2	Regular (including foods from all food groups)	Yes (positive test)	90	No	Cushioned,Light weight	Intensity minutes	Blisters,Muscle Pull	Ice (Ice packs or cold compresses),Rest		Physiotherapist	No	No	No	Yes	No	Yes	Yes	No
EN	Australia/Oceania		Female	60	94	3:31-3:45	11-20	Continuous performance improvement,It is a way of life,Keeping fit and healthy,Sense of accomplishment,Social life,Travel			Detractor	5	Pesco-vegetarian (includes fish)	Yes (positive test)	80	No	Cushioned,Stability	Heart Rate Variability,Max HR,Resting HR,Sleep,Steps,VO2MAX	Chafing,Hypothermia,Runners Knee	Foam Rolling,RICE (Rest Ice Compression Elevation),Support strapping		Physiotherapist	No	No	No	No	No	Yes	Yes	No
EN	Europe	Republic of Ireland	Female	45	30	2:46-3:00	0-10	Competition,Continuous performance improvement,It is a way of life,Keeping fit and healthy,Sense of accomplishment,Social life			Detractor	3	Regular (including foods from all food groups)	Yes (positive test)	75	No	Light weight	Heart Rate Variability,Intensity minutes,Sleep	Chafing,Hip Injury	Accupuncture,Compression,Pain Relief,Stretching		Physiotherapist	Yes	No	No	No	No	Yes	No	No
EN	Australia/Oceania		Female	62	255	3:16-3:30	0-10	Keeping fit and healthy	Detractor	3	Detractor	1	Pesco-vegetarian (includes fish)	No	60		Stability	None	Ankle Injury,Blisters,Heat Exhaustion,Runners Knee	Rest,Stretching		Physiotherapist	No	No	No	No	No	Yes	No	Yes - Please specify	No
EN
EN	Europe	Other European Country	Male	58	100	3:01-3:15	0-10	Keeping fit and healthy,To reach certain milestones	Passive	7	Detractor	5	Regular (including foods from all food groups)	Probably yes (no positive test)	70	No	Cushioned,Light weight	Resting HR,Sleep	Blisters,Frostbite,Muscle Pull,Plantar Fasciitis,Tendonitus (Achilles tendinopathy)	Foam Rolling,Rest,Stretching		No I do not seek professional advise for running injuries	No	No	No	No	Yes	Yes	Yes	No
EN	Europe	Other European Country	Male	70	1000	3:01-3:15	0-10	Continuous performance improvement,It is a way of life,Keeping fit and healthy,Multi Marahon Series (e.g. 10 in 10 days),To reach certain milestones,Others - Please specify			Detractor	3	Other (Please specify)	No	55	No	Cushioned	Heart Rate Variability,Pulse Ox,Sleep	None	Rest,Stretching		Physiotherapist,Another Medical Professional (e.g. Physician, A&E)	No	No	No	No	No	Yes	No	No
EN	Europe	Other European Country	Male	52	345	3:16-3:30	>51	Total numbers	Promoter	10	Detractor	2	Regular (including foods from all food groups)	No	150		Stability	Calories,Heart Rate Variability,Floors,Intensity minutes,Max HR,Pulse Ox,Respiration,Resting HR,Sleep,Steps,Stress,VO2MAX	None	None		No I do not seek professional advise for running injuries
EN	Europe	Other European Country	Female	43	59	4:31-4:45	11-20	It is a way of life,Keeping fit and healthy,Social life,Travel			Promoter	9	Regular (including foods from all food groups)	No	40	No	Cushioned	Heart Rate Variability,Max HR,Resting HR,Stress,VO2MAX	Blisters,Heat Exhaustion,Shin Splints	Accupuncture,Compression,Stretching		Another Medical Professional (e.g. Physician, A&E)	No	No	No	No	No	Yes	No	No
EN
EN	Europe	England	Male	63	81	3:31-3:45	0-10	Competition,Continuous performance improvement,Keeping fit and healthy,Travel			Passive	7	Regular (including foods from all food groups)	No	50	No	Other - Please specify	Calories,Intensity minutes,VO2MAX	Blisters,Knee Injury,Muscle Pull	Accupuncture,Stretching		Physiotherapist	No	No	No	No	Yes	Yes	No	No
EN	North America		Female	71	312	4:46-5:00	21-30	It is a way of life,Keeping fit and healthy,Multi Marahon Series (e.g. 10 in 10 days),Sense of accomplishment,To reach certain milestones,Total numbers,Travel	Promoter	10	Detractor	5	Pesco-vegetarian (includes fish)	No	75	No	Light weight	Heart Rate Variability,Floors,Intensity minutes,Max HR,Resting HR,Sleep,Steps	Blisters,Chafing,Other - Please specify	Other - Please Specify	Physical therapy	Physiotherapist	No	No	Yes	No	No	Yes	No	Yes - Please specify	Yes - Please specify
EN	Europe	Republic of Ireland	Male	56	125	4:01-4:15	11-20	Continuous performance improvement,It is a way of life,Keeping fit and healthy,Sense of accomplishment,To reach certain milestones	Promoter	10			Regular (including foods from all food groups)	Yes (positive test)	70		Cushioned	Calories,Resting HR,Sleep,Steps,Stress	Other - Please specify	Rest		Physiotherapist	No	No	No	No	No	Yes	No	No
EN	Europe	Northern Ireland	Female	48	243	3:16-3:30	31-40	It is a way of life,Keeping fit and healthy,Multi Marahon Series (e.g. 10 in 10 days),Sense of accomplishment,Social life,Travel	Promoter	10			Vegetarian (excludes fish, poultry, and meat)	Yes (positive test)	112		Cushioned	None	Ankle Injury,Blisters,Chafing,Hip Injury,IT Band Syndrome,Muscle Pull,Plantar Fasciitis,Shin Splints	Pain Relief,Stretching		No I do not seek professional advise for running injuries	Yes	Yes	No	No	Yes	Yes	No	No	No
EN	Europe	Other European Country	Male	48	106	3:31-3:45
EN	Europe	Other European Country	Male	31	23	3:46-4:00
EN	Europe	Republic of Ireland	Male	71	133	3:16-3:30	0-10	It is a way of life	Detractor	1	Detractor	1	Other (Please specify)	No	60		Motion Control (made to support heavy weight, flat feet or severe overpronation)	Calories,Sleep	Knee Injury	Accupuncture,Ice (Ice packs or cold compresses)		Physiotherapist	No	No	No	No	No	Yes	No	No
EN	North America		Male	43	257
EN
EN	Europe	Other European Country	Female	56	343	3:46-4:00	>51	It is a way of life,Keeping fit and healthy,Social life	Promoter	10	Passive	8	Regular (including foods from all food groups)	Yes (positive test)	45	No	Cushioned	Calories,Heart Rate Variability,Floors,Intensity minutes,Max HR,Pulse Ox,Respiration,Resting HR,Sleep,Steps,Stress,VO2MAX	Blisters,Heat Exhaustion,Stress Fracture	Pain Relief,Rest,RICE (Rest Ice Compression Elevation),Support strapping,Stretching,Other - Please Specify	massage	Another Medical Professional (e.g. Physician, A&E)	No	No	No	No	No	Yes	No	Yes - Please specify	Yes - Please specify
EN	Europe	Other European Country	Male	69	1027	3:01-3:15	>51	Keeping fit and healthy,Social life,Total numbers			Promoter	9	Regular (including foods from all food groups)	Yes (positive test)	43	No	Cushioned	Calories,Heart Rate Variability,Steps	Calf Injury,Knee Injury,Plantar Fasciitis,Runners Knee,Stress Fracture	Other - Please Specify	Massage	No I do not seek professional advise for running injuries	No	No	No	No	No	Yes	No	Yes - Please specify	Yes - Please specify
EN	Europe	Other European Country	Male	53	143	3:01-3:15	0-10	It is a way of life,Keeping fit and healthy,Sense of accomplishment,Social life,Travel	Promoter	10	Detractor	5	Vegetarian (excludes fish, poultry, and meat)	Yes (positive test)	60		Light weight	Steps	Ankle Injury,Blisters,Chafing,Calf Injury,Hip Injury,IT Band Syndrome,Knee Injury,Muscle Pull,Runners Knee,Shin Splints,Tendonitus (Achilles tendinopathy)	Ice (Ice packs or cold compresses),Rest,Other - Please Specify	Massage and fysiotheraphy And sauna	Physiotherapist	No	No	No	No	No	Yes	Yes	No
EN	Europe	Other European Country	Female	61	1142	3:31-3:45	>51	It is a way of life,Keeping fit and healthy			Detractor	2	Regular (including foods from all food groups)	Yes (positive test)	85	No	Cushioned	Sleep,Steps	Muscle Pull,Stress Fracture	Compression,Foam Rolling,Rest,Stretching,Other - Please Specify	Faskia treatment	Physiotherapist,Another Medical Professional (e.g. Physician, A&E),Specialist or other- Please detail here:	No	No	No	No	Yes	Yes	Yes	No
EN	Europe	Republic of Ireland	Male	58	43	3:46-4:00	0-10	It is a way of life,Keeping fit and healthy,Sense of accomplishment,Social life,To reach certain milestones,Travel			Detractor	4	Regular (including foods from all food groups)	Yes (positive test)	40		Cushioned,Stability	Calories	None	Compression,Rest,Stretching		Physiotherapist,Specialist or other- Please detail here:	No	No	No	No	No	Yes	No	No
EN	Europe	Other European Country	Male	65	169	3:46-4:00	21-30	Keeping fit and healthy,Sense of accomplishment,Social life,To reach certain milestones,Total numbers	Passive	7	Passive	7	Regular (including foods from all food groups)	Yes (positive test)	60	No	Cushioned,Stability	Calories,Heart Rate Variability,Max HR,Resting HR,Sleep,Steps,VO2MAX	Ankle Injury,Blisters,Runners Knee	Compression,Rest,Stretching		Physiotherapist	No	No	No	No	No	Yes	No	No
EN	Europe	Other European Country	Female	69	292	3:31-3:45	11-20	It is a way of life,Keeping fit and healthy,Social life,Travel	Promoter	10	Promoter	9	Regular (including foods from all food groups)	No	60	No	Cushioned	Calories,Heart Rate Variability,Intensity minutes,Max HR,Steps,VO2MAX	Blisters	Compression,Elevation,Foam Rolling,Ice (Ice packs or cold compresses),Stretching		Physiotherapist,Specialist or other- Please detail here:	Yes	No	No	No	Yes	Yes	No	No
EN	Europe	Other European Country	Male	54	104	3:01-3:15	21-30	It is a way of life,Keeping fit and healthy,Social life	Passive	7	Detractor	2	Regular (including foods from all food groups)	Yes (positive test)	80	No	Stability	Max HR,Sleep,VO2MAX	Ankle Injury,Blisters,Plantar Fasciitis,Tendonitus (Achilles tendinopathy)	Foam Rolling,Stretching		Physiotherapist	No	No	No	No	Yes	Yes	Yes	No
EN	Europe	Republic of Ireland	Male	57	96	3:01-3:15	0-10	Keeping fit and healthy,Sense of accomplishment,Social life,Travel			Detractor	0	Regular (including foods from all food groups)	Yes (positive test)	50	No	Cushioned	None	Ankle Injury,Knee Injury,Stress Fracture	Elevation,Ice (Ice packs or cold compresses),Pain Relief,Rest		Physiotherapist,Specialist or other- Please detail here:	Yes	No	No	Yes	Yes	Yes	No	Yes - Please specify	Yes - Please specify
EN	Europe	Other European Country	Male	72	228	3:46-4:00	11-20	Keeping fit and healthy	Passive	8	Detractor	6	Regular (including foods from all food groups)	No	10		Light weight	None	Plantar Fasciitis	Compression		Physiotherapist	No	Yes	Yes	No	No	Yes	No	No	No
EN	Europe	Republic of Ireland	Male	49	16	3:46-4:00	0-10	It is a way of life			Detractor	6
EN	North America		Male	69	100	2:46-3:00	0-10	Keeping fit and healthy	Detractor	0			Regular (including foods from all food groups)	Yes (positive test)	45		Stability	Heart Rate Variability,Max HR,Resting HR	Ankle Injury,Blisters,Chafing,Calf Injury,IT Band Syndrome,Knee Injury,Muscle Pull,Plantar Fasciitis,Shin Splints	Ice (Ice packs or cold compresses),Pain Relief,Rest,Stretching,Other - Please Specify	Rehabilitation therapy, strengthening, & massage.	Specialist or other- Please detail here:	Yes	No	No	No	No	No	Yes	No
EN	Europe	Republic of Ireland	Male	44	5	4:16-4:30	0-10	It is a way of life,Keeping fit and healthy,To reach certain milestones			Detractor	1	Other (Please specify)	Yes (positive test)	50		Cushioned	Heart Rate Variability,Intensity minutes,Max HR,Sleep,Steps,VO2MAX	None	Ice (Ice packs or cold compresses),Rest,Stretching		Physiotherapist	No	No	No	No	No	Yes	No	No
EN	Europe	Republic of Ireland	Female	62	74	3:46-4:00
EN	Europe	Republic of Ireland	Male	43	1	2:31-2:45	0-10	Total numbers			Detractor	0	Regular (including foods from all food groups)	Yes (positive test)	50		Cushioned	None	Tendonitus (Achilles tendinopathy)	Support strapping		Specialist or other- Please detail here:	No	No	No	No	No	No	No	No
EN	North America		Male	74	27	3:16-3:30
EN	Europe	Republic of Ireland	Female	45	28	3:46-4:00
EN	Europe	England	Male	64	1840	3:31-3:45
EN	Europe	Northern Ireland	Male	50	29	2:46-3:00	0-10	Continuous performance improvement,It is a way of life,Keeping fit and healthy,Sense of accomplishment,Social life			Detractor	5	Regular (including foods from all food groups)	Yes (positive test)	100	No	Cushioned,Light weight	Calories,Heart Rate Variability,Resting HR,Sleep,Steps,VO2MAX	Chafing,Calf Injury,Plantar Fasciitis,Stress Fracture	Ice (Ice packs or cold compresses),Pain Relief,Rest		Physiotherapist	No	No	No	No	Yes	Yes	No	No
EN	Europe	Other European Country	Male	65	277	3:01-3:15	31-40	It is a way of life,Keeping fit and healthy,Social life,Total numbers	Promoter	10	Passive	8	Prefer not to say	Yes (positive test)	70	No	Stability	None	Calf Injury,Hip Injury,Plantar Fasciitis,Tendonitus (Achilles tendinopathy)	Ice (Ice packs or cold compresses),Rest,Stretching		Physiotherapist	No	No	No	No	No	Yes	Yes	No
EN	Europe	Republic of Ireland	Male	48	77	2:31-2:45	11-20	Competition,Keeping fit and healthy,Sense of accomplishment,Travel			Detractor	4	Regular (including foods from all food groups)	Probably yes (no positive test)
EN	Europe	Republic of Ireland	Male	58	282	3:31-3:45	11-20	Keeping fit and healthy,To reach certain milestones,Travel	Passive	8			Regular (including foods from all food groups)	Yes (positive test)
EN	Europe	Northern Ireland	Male	40	13	3:31-3:45	0-10	Continuous performance improvement,Keeping fit and healthy,Sense of accomplishment			Detractor	4	Regular (including foods from all food groups)	Yes (positive test)	40	Yes	Cushioned,Stability,Light weight	Intensity minutes,Max HR,Resting HR,Sleep,Steps,Stress,VO2MAX	Chafing,Runners Knee,Shin Splints,Stress Fracture	Rest		No I do not seek professional advise for running injuries	No	No	No	No	No	Yes	No	Yes - Please specify	Yes - Please specify
EN	Europe	Republic of Ireland	Female	48	272	4:16-4:30	21-30	Continuous performance improvement,It is a way of life,Keeping fit and healthy,Sense of accomplishment,Social life,To reach certain milestones,Total numbers,Travel	Detractor	6			Regular (including foods from all food groups)	Yes (positive test)	80		Motion Control (made to support heavy weight, flat feet or severe overpronation),Light weight	Max HR,VO2MAX	Chafing,Tendonitus (Achilles tendinopathy)	Pain Relief,RICE (Rest Ice Compression Elevation)		Physiotherapist	Yes	No	No	No	No	Yes	No	No
EN	Europe	Republic of Ireland	Male	46	72	3:16-3:30	11-20	Keeping fit and healthy,Social life,Travel			Detractor	3	Regular (including foods from all food groups)	Yes (positive test)	55		Cushioned,Stability,Light weight	Resting HR,Sleep,Steps,Stress,VO2MAX	Stress Fracture	Compression,Rest		Physiotherapist	No	No	No	No	No	Yes	No	No
EN	Europe	Republic of Ireland	Female	48	66	3:46-4:00	11-20	It is a way of life,Keeping fit and healthy,Social life,To reach certain milestones			Passive	7	Regular (including foods from all food groups)	No	40	Yes	Cushioned	Heart Rate Variability,Max HR,Resting HR,Sleep,Steps,Stress,VO2MAX	Ankle Injury,Blisters,Chafing,IT Band Syndrome,Tendonitus (Achilles tendinopathy)	Compression,Ice (Ice packs or cold compresses),Rest,Stretching,Other - Please Specify	Sports massage Dry needling	Physiotherapist	No	No	No	No	No	Yes	No	No
EN	Europe	Republic of Ireland	Male	45	11	2:46-3:00	0-10	Keeping fit and healthy,Sense of accomplishment,Social life			Passive	7	Prefer not to say	No	40	No	Cushioned	Calories,Floors,Intensity minutes,Resting HR,Steps,VO2MAX	Ankle Injury,Blisters,Chafing,Calf Injury,Knee Injury,Muscle Pull,Plantar Fasciitis	Compression,Elevation,Foam Rolling,Ice (Ice packs or cold compresses),Pain Relief,Rest,RICE (Rest Ice Compression Elevation),Support strapping,Stretching		Physiotherapist	Yes	No	No	No	No	Yes	No	No
EN	Australia/Oceania		Male	64	28	3:31-3:45	0-10	Competition,Keeping fit and healthy,Sense of accomplishment,Social life			Detractor	5	Regular (including foods from all food groups)	Yes (positive test)	70		Cushioned	None	Knee Injury,Plantar Fasciitis,Runners Knee,Shin Splints	Compression,Ice (Ice packs or cold compresses),Pain Relief,Rest,RICE (Rest Ice Compression Elevation),Surgery		Physiotherapist,Another Medical Professional (e.g. Physician, A&E),Specialist or other- Please detail here:	No	No	No	No	Yes	Yes	Yes	No
EN
EN	Europe	England	Female	50	6	5:31-5:45	0-10	Sense of accomplishment			Detractor	5	Prefer not to say	No	30	No	Cushioned	None	None	None		No I do not seek professional advise for running injuries	No	No	No	No	No	Yes	No	No
EN	Europe	England	Female	34	18	5:01-5:15	21-30	It is a way of life,Keeping fit and healthy,Sense of accomplishment,Social life,To reach certain milestones,Total numbers			Detractor	0	Regular (including foods from all food groups)	Yes (positive test)	55	No	Stability	Heart Rate Variability,Max HR,Resting HR,Sleep,Steps,VO2MAX	Chafing,Calf Injury,IT Band Syndrome,Shin Splints,Stress Fracture,Other - Please specify	Accupuncture,Compression,Foam Rolling,Stretching		Physiotherapist	No	No	Yes	No	No	Yes	No	No	No
EN	Europe	England	Female	48	75	4:46-5:00	11-20	Sense of accomplishment			Detractor	2	Regular (including foods from all food groups)	No	70	No	Cushioned	Calories,Heart Rate Variability,Floors,Resting HR,Sleep,Steps,Stress,VO2MAX	Blisters,Plantar Fasciitis,Runners Knee	Rest		No I do not seek professional advise for running injuries	No	No	No	No	Yes	Yes	No	No
EN	Europe	England	Male	58	193	3:46-4:00	11-20	Keeping fit and healthy,Sense of accomplishment,Social life,To reach certain milestones,Travel	Detractor	6	Detractor	5	Regular (including foods from all food groups)	No	80	No	Motion Control (made to support heavy weight, flat feet or severe overpronation)	None	Blisters,Chafing,Calf Injury,Plantar Fasciitis,Shin Splints,Tendonitus (Achilles tendinopathy)	Compression,Elevation,Foam Rolling,Ice (Ice packs or cold compresses),Pain Relief,RICE (Rest Ice Compression Elevation),Support strapping,Stretching		No I do not seek professional advise for running injuries	Yes	No	Yes	No	No	Yes	No	No	No
EN	Europe	England	Female	38	24	3:31-3:45	0-10	Continuous performance improvement,It is a way of life,Keeping fit and healthy,Sense of accomplishment			Detractor	2	Vegetarian (excludes fish, poultry, and meat)	Yes (positive test)	110		Light weight	Calories,Resting HR,Steps	Knee Injury	Rest,Stretching		Physiotherapist,Specialist or other- Please detail here:	No	No	No	No	No	Yes	No	No
EN	Europe	England	Female	60	820	3:31-3:45	>51	It is a way of life,Keeping fit and healthy,Multi Marahon Series (e.g. 10 in 10 days),Sense of accomplishment	Detractor	4			Pesco-vegetarian (includes fish)	Probably yes (no positive test)	100		Cushioned	None	Muscle Pull	Pain Relief,Support strapping,Stretching		No I do not seek professional advise for running injuries	Yes	No	No	No	No	Yes	No	No
EN	Europe	England	Female	51	97	3:46-4:00	31-40	Continuous performance improvement,Keeping fit and healthy,Multi Marahon Series (e.g. 10 in 10 days),To reach certain milestones			Passive	7	Regular (including foods from all food groups)	Probably yes (no positive test)	65	No	Cushioned	Calories,Intensity minutes,Steps,VO2MAX	Plantar Fasciitis	Accupuncture,RICE (Rest Ice Compression Elevation)		Physiotherapist	No	No	No	No	No	Yes	No	No
EN	Europe	England	Female	54	48	5:31-5:45	11-20	Continuous performance improvement,Keeping fit and healthy,Sense of accomplishment,Social life			Detractor	0	Regular (including foods from all food groups)	Yes (positive test)	45	Yes	Cushioned,Stability	Steps	Ankle Injury,Blisters,Plantar Fasciitis,Tendonitus (Achilles tendinopathy)	Compression,Support strapping,Stretching,Other - Please Specify	Sports Massage	Specialist or other- Please detail here:	No	No	No	No	Yes	Yes	No	No
EN	Europe	England	Male	59	174	3:31-3:45	11-20	It is a way of life,Keeping fit and healthy,Sense of accomplishment,To reach certain milestones,Travel	Promoter	9	Promoter	9	Regular (including foods from all food groups)	Yes (positive test)	35	No	Stability	Intensity minutes,Sleep,Steps,Stress	Chafing,Knee Injury,Muscle Pull	Compression,Foam Rolling,Ice (Ice packs or cold compresses),Stretching,Surgery		Physiotherapist,Specialist or other- Please detail here:	No	Yes	No	No	Yes	Yes	Yes	No	No
EN	Europe	England	Female	43	13	5:16-5:30	0-10	Awards,Multi Marahon Series (e.g. 10 in 10 days),Sense of accomplishment,To reach certain milestones,Travel			Detractor	6	Regular (including foods from all food groups)	Yes (positive test)	50	No	Cushioned	Calories,Heart Rate Variability,Floors,Intensity minutes,Max HR,Respiration,Resting HR,Sleep,Steps,Stress	Blisters,Chafing,Heat Exhaustion,Muscle Pull,Plantar Fasciitis,Shin Splints	Compression,Elevation,Foam Rolling,Ice (Ice packs or cold compresses),Pain Relief,Rest,RICE (Rest Ice Compression Elevation),Stretching,Other - Please Specify	Massage	No I do not seek professional advise for running injuries	No	No	No	No	No	Yes	Yes	Yes - Please specify	Yes - Please specify
EN	Europe	Scotland	Female	43	5	5:16-5:30	0-10	Keeping fit and healthy,Sense of accomplishment,Social life,To reach certain milestones,Others - Please specify			Passive	8	Regular (including foods from all food groups)	No	50	No	Cushioned,Stability,Light weight,Other - Please specify	Calories,Heart Rate Variability,Floors,Intensity minutes,Max HR,Resting HR,Sleep,Steps,Stress	Blisters,Chafing,Calf Injury,Heat Exhaustion,Hip Injury,IT Band Syndrome,Muscle Pull,Shin Splints	Compression,Foam Rolling,RICE (Rest Ice Compression Elevation),Support strapping,Stretching,Other - Please Specify	Post event massage; Keep moving after an event	Physiotherapist	No	No	No	No	No	Yes	No	No
EN	Europe	Wales	Female	54	8	>6:00	0-10	Awards,Keeping fit and healthy,Sense of accomplishment			Promoter	10	Vegan	Yes (positive test)	40	No	Cushioned,Motion Control (made to support heavy weight, flat feet or severe overpronation),Stability	Calories,Heart Rate Variability,Floors,Intensity minutes,Max HR,Resting HR,Sleep,Steps	Blisters,Chafing,Calf Injury,Heat Exhaustion,Hip Injury,Shin Splints,Other - Please specify	Accupuncture,Foam Rolling,Ice (Ice packs or cold compresses),Pain Relief,Rest,Other - Please Specify	Root nerve block	Physiotherapist,Specialist or other- Please detail here:	No	No	No	No	Yes	Yes	No	Yes - Please specify	Yes - Please specify
EN	Europe	England	Male	52	38	3:46-4:00	11-20	It is a way of life,Keeping fit and healthy,Sense of accomplishment,Social life,To reach certain milestones,Total numbers,Travel			Passive	8	Pesco-vegetarian (includes fish)	No	64	No	Cushioned	None	Ankle Injury,Blisters,Hip Injury,Runners Knee,Shin Splints,Tendonitus (Achilles tendinopathy)	Rest		Physiotherapist,Another Medical Professional (e.g. Physician, A&E)	No	No	No	No	No	Yes	No	No
EN
EN	Europe	England	Female	48	44	4:01-4:15	0-10	It is a way of life,Keeping fit and healthy,Sense of accomplishment			Detractor	6	Regular (including foods from all food groups)	Yes (positive test)	65	No	Cushioned	Calories,Heart Rate Variability,Intensity minutes,Resting HR,Sleep,Steps,Stress,VO2MAX	Calf Injury	Foam Rolling,Rest,Stretching		No I do not seek professional advise for running injuries	No	Yes	No	No	No	Yes	Yes	Yes - Please specify	Yes - Please specify
EN	Europe	England	Female	49	85	3:46-4:00	0-10	Keeping fit and healthy,Sense of accomplishment,Social life,Others - Please specify			Detractor	5	Regular (including foods from all food groups)	Yes (positive test)	25	No	Cushioned	Steps,Other - Please Specify	Blisters,Chafing,Plantar Fasciitis,Other - Please specify	Other - Please Specify	Massage	Physiotherapist,Specialist or other- Please detail here:	No	No	Yes	No	No	Yes	No	No	No
EN	Europe	England	Male	42	194	3:16-3:30	11-20	Continuous performance improvement,Keeping fit and healthy,Sense of accomplishment,To reach certain milestones	Passive	8	Detractor	6	Regular (including foods from all food groups)	Yes (positive test)	60	No	Light weight	Heart Rate Variability,Max HR,Resting HR,Steps,VO2MAX	Ankle Injury,Muscle Pull,Plantar Fasciitis	Compression,Foam Rolling,Rest,Support strapping,Stretching		Physiotherapist	No	No	No	No	No	Yes	Yes	Yes - Please specify	No
EN	Europe	England	Female	45	60	4:01-4:15	0-10	It is a way of life,Keeping fit and healthy,Sense of accomplishment			Detractor	0	Pesco-vegetarian (includes fish)	Yes (positive test)	50		Motion Control (made to support heavy weight, flat feet or severe overpronation)	None	None	None		Specialist or other- Please detail here:	No	No	No	No	No	No	No	No
EN	Europe	England	Female	57	27	4:31-4:45	0-10	Continuous performance improvement,Keeping fit and healthy,Multi Marahon Series (e.g. 10 in 10 days),Sense of accomplishment			Detractor	1	Vegan	Yes (positive test)	50	No	Cushioned,Light weight	Calories,Heart Rate Variability,Intensity minutes,Max HR,Resting HR,Sleep,Steps,Stress,VO2MAX	Ankle Injury,Blisters,Chafing,Calf Injury,IT Band Syndrome,Knee Injury,Muscle Pull,Stress Fracture,Tendonitus (Achilles tendinopathy)	Foam Rolling,Ice (Ice packs or cold compresses),Rest,RICE (Rest Ice Compression Elevation),Support strapping,Stretching,Surgery		Physiotherapist,Another Medical Professional (e.g. Physician, A&E),Specialist or other- Please detail here:	No	No	No	No	Yes	Yes	No	No
EN	Europe	England	Male	54	67	4:31-4:45	11-20	Keeping fit and healthy,Multi Marahon Series (e.g. 10 in 10 days),Running streaks,Sense of accomplishment,Social life			Detractor	6	Regular (including foods from all food groups)	Yes (positive test)	118	No	Cushioned,Light weight	Calories,Heart Rate Variability,Resting HR,Sleep,Steps,VO2MAX	Chafing,Shin Splints	None		No I do not seek professional advise for running injuries	No	No	No	No	No	Yes	No	No
EN	Europe	England	Female	65	135	4:31-4:45	11-20	Sense of accomplishment			Passive	7	Vegetarian (excludes fish, poultry, and meat)	Yes (positive test)	35		Stability	Steps	Other - Please specify	Elevation,Ice (Ice packs or cold compresses),Pain Relief		Specialist or other- Please detail here:	Yes	No	No	No	Yes	Yes	Yes	No
EN	Europe	England	Female	36	11	>6:00	0-10	It is a way of life,Keeping fit and healthy,Sense of accomplishment,Others - Please specify			Detractor	4	Regular (including foods from all food groups)	Yes (positive test)	30	No	Cushioned,Stability	Heart Rate Variability,Intensity minutes,Resting HR,Steps,Stress,VO2MAX	Blisters,Chafing,Plantar Fasciitis,Stress Fracture	Foam Rolling,RICE (Rest Ice Compression Elevation)		Physiotherapist	No	No	No	No	No	Yes	No	No
EN	Europe	England	Female	49	30	4:31-4:45	11-20	Awards,Sense of accomplishment,To reach certain milestones			Detractor	5	Regular (including foods from all food groups)	Yes (positive test)	50	No	Cushioned,Light weight	Heart Rate Variability,Floors,Intensity minutes,Max HR,Resting HR,Sleep,Steps,Stress,VO2MAX	Chafing,Hip Injury,Stress Fracture	Rest,Stretching,Other - Please Specify	I have a TENS machine	Physiotherapist,Another Medical Professional (e.g. Physician, A&E)	No	No	No	No	Yes	Yes	Yes	No
EN	Europe	England	Male	43	15	4:31-4:45	0-10	Awards,Sense of accomplishment,To reach certain milestones			Detractor	5	Regular (including foods from all food groups)	Yes (positive test)	100	No	Cushioned	Intensity minutes	Ankle Injury,Blisters,Chafing,Calf Injury,Knee Injury,Plantar Fasciitis,Runners Knee	Foam Rolling,Ice (Ice packs or cold compresses),RICE (Rest Ice Compression Elevation),Stretching		Physiotherapist	No	No	Yes	No	No	Yes	No	Yes - Please specify	Yes - Please specify
EN	Europe	England	Male	58	443	3:16-3:30	21-30	Keeping fit and healthy,Sense of accomplishment,Travel	Passive	8	Detractor	5	Regular (including foods from all food groups)	Yes (positive test)	35		Cushioned	None	Blisters,Plantar Fasciitis,Shin Splints	Rest,Support strapping		Physiotherapist	Yes	No	No	No	No	Yes	No	No
EN	Europe	England	Female	56	308	3:46-4:00	41-50	Continuous performance improvement,Keeping fit and healthy,Sense of accomplishment,Social life,To reach certain milestones	Passive	8			Regular (including foods from all food groups)	Yes (positive test)	50		Cushioned	Calories,Intensity minutes,VO2MAX	Ankle Injury,IT Band Syndrome	Pain Relief,Support strapping		Physiotherapist	Yes	No	No	No	Yes	Yes	Yes	No
EN	Europe	England	Female	48	60	4:01-4:15	21-30	It is a way of life,Keeping fit and healthy,Multi Marahon Series (e.g. 10 in 10 days),Sense of accomplishment,Social life			Detractor	4	Vegetarian (excludes fish, poultry, and meat)	Yes (positive test)	60	No	Cushioned	Calories,Heart Rate Variability,Resting HR,Steps,VO2MAX	Chafing,Knee Injury	Rest		No I do not seek professional advise for running injuries	No	No	No	No	Yes	Yes	No	No
EN	Europe	England	Female	49	16	3:16-3:30	0-10	Awards,Continuous performance improvement,Keeping fit and healthy,Sense of accomplishment,Social life,To reach certain milestones,Travel			Detractor	4	Regular (including foods from all food groups)	Yes (positive test)	50		Cushioned,Stability,Light weight	None	Ankle Injury,Chafing,IT Band Syndrome,Knee Injury,Runners Knee	Compression,Foam Rolling,Ice (Ice packs or cold compresses),Rest,Support strapping,Stretching		Physiotherapist	No	No	No	No	No	Yes	No	No
EN	Europe	England	Male	55	11	4:31-4:45	0-10	It is a way of life,Keeping fit and healthy,Sense of accomplishment			Detractor	1	Regular (including foods from all food groups)	Yes (positive test)	65	No	Cushioned,Light weight	Calories,Max HR,Resting HR,VO2MAX	Ankle Injury,Blisters,Chafing,Calf Injury,Hip Injury,Muscle Pull,Stress Fracture	Accupuncture,Compression,Elevation,Foam Rolling,Ice (Ice packs or cold compresses),Pain Relief,Rest,RICE (Rest Ice Compression Elevation),Support strapping,Stretching		Physiotherapist,Another Medical Professional (e.g. Physician, A&E),Specialist or other- Please detail here:	Yes	No	No	No	Yes	Yes	No	No
EN	Europe	England	Female	51	77	4:31-4:45	21-30	Multi Marahon Series (e.g. 10 in 10 days),Sense of accomplishment,To reach certain milestones			Detractor	3	Regular (including foods from all food groups)	No	45	No	Cushioned	Sleep,Steps	Ankle Injury,Blisters,Chafing,Calf Injury	Pain Relief,Rest		No I do not seek professional advise for running injuries	No	No	No	No	No	Yes	No	No
EN	Europe	Northern Ireland	Male	55	75	3:01-3:15	0-10	Competition,Keeping fit and healthy,Sense of accomplishment,Social life,Travel			Detractor	1	Regular (including foods from all food groups)	Yes (positive test)	65	Yes	Cushioned,Light weight	Heart Rate Variability,Resting HR,VO2MAX	Ankle Injury,Blisters,Chafing,Calf Injury,IT Band Syndrome,Muscle Pull,Shin Splints,Tendonitus (Achilles tendinopathy)	Compression,Elevation,Foam Rolling,Ice (Ice packs or cold compresses),Pain Relief,Rest,RICE (Rest Ice Compression Elevation),Support strapping,Stretching		Physiotherapist	Yes	Yes	No	No	Yes	Yes	No	No	Yes - Please specify
EN	Europe	Republic of Ireland	Female	46	36	4:16-4:30	0-10	Others - Please specify			Detractor	4	Pesco-vegetarian (includes fish)	No	65		Stability	Max HR,Sleep,Steps,VO2MAX	Blisters,Chafing,IT Band Syndrome,Knee Injury,Muscle Pull,Plantar Fasciitis,Runners Knee,Stress Fracture,Other - Please specify	Accupuncture,Foam Rolling,Ice (Ice packs or cold compresses),Rest,Support strapping,Stretching,Other - Please Specify	Dry needling	Physiotherapist	No	No	No	No	No	Yes	No	No
EN	Europe	Northern Ireland	Female	47	8	4:16-4:30	0-10	It is a way of life,Keeping fit and healthy,Travel			Passive	7	Prefer not to say	No	30	No	Cushioned	Steps,VO2MAX	Ankle Injury,Knee Injury	Rest		No I do not seek professional advise for running injuries	No	No	No	No	No	No	No	No
EN	Europe	Northern Ireland	Male	48	72	3:31-3:45	11-20	It is a way of life,Sense of accomplishment,Others - Please specify			Detractor	5	Regular (including foods from all food groups)	Yes (positive test)	75	No	Stability	Heart Rate Variability,Intensity minutes,Max HR,Resting HR,Sleep,Steps,VO2MAX	Ankle Injury,Blisters,Chafing,IT Band Syndrome,Muscle Pull,Plantar Fasciitis,Shin Splints,Stress Fracture	Compression,Pain Relief,Rest,Other - Please Specify	Yoga	Physiotherapist	Yes	No	No	No	No	Yes	No	No
EN	Europe	Northern Ireland	Female	45	6	4:01-4:15	0-10	Sense of accomplishment			Detractor	5	Prefer not to say	Yes (positive test)	30	No	Stability	Steps	Shin Splints	Ice (Ice packs or cold compresses),Rest,Support strapping		Physiotherapist	Yes	No	Yes	No	Yes	Yes	Yes	No	No
EN	Europe	Northern Ireland	Female	56	49	4:16-4:30	0-10	Keeping fit and healthy,Sense of accomplishment,Social life,Travel			Detractor	5	Regular (including foods from all food groups)	No	70	No	Light weight	Max HR,Resting HR,Steps	Ankle Injury,Hip Injury,Tendonitus (Achilles tendinopathy)	Support strapping,Stretching		Physiotherapist	No	No	No	No	Yes	Yes	No	No
EN	Europe	Northern Ireland	Male	59	314	4:01-4:15	41-50	It is a way of life,Keeping fit and healthy,Sense of accomplishment,Social life,To reach certain milestones,Travel	Promoter	10			Regular (including foods from all food groups)	Yes (positive test)	15	No	Stability	Calories,Heart Rate Variability,Floors,Resting HR,Steps	Blisters,Chafing,Hip Injury,Knee Injury,Shin Splints,Stress Fracture	Elevation,Ice (Ice packs or cold compresses),Rest,RICE (Rest Ice Compression Elevation),Support strapping		Physiotherapist	Yes	Yes	Yes	Yes	No	Yes	No	Yes - Please specify	Yes - Please specify
EN	Europe	Northern Ireland	Female	49	8	4:01-4:15	0-10	Sense of accomplishment,Social life			Detractor	3	Regular (including foods from all food groups)	Yes (positive test)	20	No	Cushioned	Max HR,Sleep,Steps	Blisters,IT Band Syndrome,Knee Injury	Ice (Ice packs or cold compresses),Pain Relief,Rest,RICE (Rest Ice Compression Elevation),Support strapping		Physiotherapist	Yes	No	No	No	Yes	Yes	No	No
EN	Europe	Northern Ireland	Female	38	45	5:01-5:15	0-10	Keeping fit and healthy,Sense of accomplishment,Social life,To reach certain milestones,Travel			Detractor	4	Regular (including foods from all food groups)	Yes (positive test)	50	No	Cushioned	Calories,Intensity minutes,Resting HR,Stress	Ankle Injury,Blisters,Chafing,Hip Injury,IT Band Syndrome,Morton's Neuroma	Foam Rolling,Ice (Ice packs or cold compresses),Pain Relief,RICE (Rest Ice Compression Elevation),Support strapping		Physiotherapist	No	No	No	No	No	Yes	No	No
EN	Europe	Northern Ireland	Female	39	2	4:46-5:00	0-10	Sense of accomplishment,Social life			Detractor	0	Regular (including foods from all food groups)	Yes (positive test)	30	No	Cushioned	Max HR,Resting HR,Sleep,Steps,Stress,VO2MAX	Ankle Injury,Blisters,Chafing,Knee Injury,Shin Splints	Foam Rolling,Pain Relief,Rest,Stretching		Physiotherapist	Yes	Yes	Yes	No	No	Yes	No	No	No
EN	Europe	Germany	Male	66	130	2:46-3:00	0-10	It is a way of life,Keeping fit and healthy,Travel	Detractor	6	Detractor	4	Regular (including foods from all food groups)	Yes (positive test)	35		Stability	Other - Please Specify	None	Rest,Surgery		Physiotherapist,Another Medical Professional (e.g. Physician, A&E),Specialist or other- Please detail here:	Yes	No	Yes	No	No	Yes	No	No	No
EN	Europe	Northern Ireland	Male	46	26	3:31-3:45	11-20	Continuous performance improvement,Keeping fit and healthy,Multi Marahon Series (e.g. 10 in 10 days),Sense of accomplishment,To reach certain milestones,Total numbers			Passive	8	Other (Please specify)	No	120	Yes	Cushioned	Calories,Floors,Intensity minutes,Resting HR,Sleep,Steps,VO2MAX	IT Band Syndrome,Shin Splints,Tendonitus (Achilles tendinopathy)	Foam Rolling,Ice (Ice packs or cold compresses),Stretching,Other - Please Specify	Massage Gun	No I do not seek professional advise for running injuries	Yes	No	No	No	No	Yes	No	No
EN	Europe	Republic of Ireland	Male	49	72	3:46-4:00
EN	Europe	Republic of Ireland	Female	55	15	4:31-4:45
EN	Europe	Republic of Ireland	Male	39	3	2:46-3:00	0-10	Continuous performance improvement,It is a way of life,Keeping fit and healthy,Sense of accomplishment,Social life			Detractor	3	Other (Please specify)	Yes (positive test)	80	Yes	Stability,Light weight	Heart Rate Variability,Respiration,Resting HR,Sleep,VO2MAX	Ankle Injury,Chafing,Calf Injury,IT Band Syndrome,Muscle Pull	Accupuncture,Foam Rolling,Ice (Ice packs or cold compresses),Rest,Stretching		Physiotherapist	No	No	No	No	No	Yes	No	Yes - Please specify	Yes - Please specify
EN	Europe	England	Female	50	92	3:46-4:00
EN	Europe	England	Female	34	6	>6:00
EN	Europe	England	Male	56	113	4:31-4:45	0-10
EN	Europe	England	Female	33	470	5:01-5:15
EN	Europe	England	Male	53	179	3:01-3:15	11-20	Competition,Continuous performance improvement,Keeping fit and healthy,Sense of accomplishment,To reach certain milestones,Travel	Passive	8	Passive	8	Regular (including foods from all food groups)	Yes (positive test)	100	Yes	Cushioned,Motion Control (made to support heavy weight, flat feet or severe overpronation),Stability	Heart Rate Variability,Intensity minutes,Pulse Ox,Respiration,Resting HR,Sleep,Steps,Stress,VO2MAX	Calf Injury,Hypothermia,IT Band Syndrome,Muscle Pull,Shin Splints	Compression,Elevation,Foam Rolling,Ice (Ice packs or cold compresses),RICE (Rest Ice Compression Elevation),Stretching		Physiotherapist	No	No	No	No	No	Yes	No	No
EN	Europe	England	Male	59	270	2:31-2:45	41-50	Competition,It is a way of life,Keeping fit and healthy,Multi Marahon Series (e.g. 10 in 10 days),Sense of accomplishment,To reach certain milestones,Total numbers	Promoter	10	Promoter	10	Regular (including foods from all food groups)	No	70		Cushioned	None	Hypothermia,Runners Knee	Compression,Pain Relief,Rest,Stretching		Physiotherapist	Yes	No	No	No	No	Yes	Yes	No
EN	Europe	England	Female	38	63	4:01-4:15	11-20	It is a way of life,Keeping fit and healthy,Sense of accomplishment,Social life,To reach certain milestones,Total numbers			Detractor	6	Regular (including foods from all food groups)	No	42	No	Cushioned	Max HR,Pulse Ox,Sleep,Steps,Stress,VO2MAX	Blisters,Chafing,IT Band Syndrome,Muscle Pull	Ice (Ice packs or cold compresses),Rest,Stretching		Physiotherapist,Another Medical Professional (e.g. Physician, A&E)	No	No	No	No	No	Yes	No	No
EN	Europe	England	Male	60	120	3:31-3:45	11-20	It is a way of life,Keeping fit and healthy,Sense of accomplishment,To reach certain milestones,Total numbers,Travel	Passive	8			Vegetarian (excludes fish, poultry, and meat)	No	30		Stability	Steps,VO2MAX	None	None		Physiotherapist	Yes	No	No	No	No	Yes	No	No
EN	North America		Female	50	22	3:46-4:00	0-10	It is a way of life,Keeping fit and healthy,Sense of accomplishment,Social life,Travel			Detractor	0	Regular (including foods from all food groups)	Yes (positive test)	60	No	Stability	Steps	Ankle Injury,Blisters,Chafing,Calf Injury,Heat Exhaustion,Hip Injury,IT Band Syndrome,Muscle Pull,Plantar Fasciitis,Runners Knee,Shin Splints,Stress Fracture,Tendonitus (Achilles tendinopathy)	Foam Rolling,Ice (Ice packs or cold compresses),Pain Relief,Rest,Support strapping		Physiotherapist	No	No	No	No	Yes	Yes	No	Yes - Please specify	No
EN	Europe	England	Female	52	82	4:31-4:45	21-30	Keeping fit and healthy,Running streaks,Sense of accomplishment,To reach certain milestones			Detractor	4	Regular (including foods from all food groups)	Yes (positive test)	80		Light weight,Other - Please specify	None	Chafing,Knee Injury	Compression		No I do not seek professional advise for running injuries	No	No	No	No	No	Yes	No	Yes - Please specify	Yes - Please specify
EN	Europe	England	Male	55	269	4:31-4:45	>51	Continuous performance improvement,It is a way of life,Social life,To reach certain milestones,Travel	Promoter	10	Detractor	3	Regular (including foods from all food groups)	Yes (positive test)	125	No	Cushioned	Calories,Heart Rate Variability,Resting HR,Sleep,Steps	Ankle Injury,Chafing,Calf Injury,IT Band Syndrome,Knee Injury,Shin Splints,Tendonitus (Achilles tendinopathy)	Ice (Ice packs or cold compresses),Pain Relief,RICE (Rest Ice Compression Elevation),Support strapping		Physiotherapist,Specialist or other- Please detail here:	Yes	No	No	No	Yes	Yes	No	Yes - Please specify	Yes - Please specify
EN	Europe	Republic of Ireland	Male	55	51	2:46-3:00	0-10	It is a way of life,Keeping fit and healthy,Social life,Travel			Detractor	0
EN	Europe	England	Female	51	127	3:31-3:45	11-20	Keeping fit and healthy,To reach certain milestones	Promoter	10			Vegetarian (excludes fish, poultry, and meat)	Yes (positive test)	30		Stability	Calories,Resting HR,Steps,VO2MAX	Blisters,Chafing,IT Band Syndrome	Pain Relief,Rest		Another Medical Professional (e.g. Physician, A&E)	Yes	No	No	No	No	Yes	No	No
EN	Europe	England	Female	57	285	4:01-4:15	11-20	It is a way of life,Keeping fit and healthy,Sense of accomplishment,Social life,Travel	Detractor	3			Other (Please specify)	Yes (positive test)	45	No	Stability	Intensity minutes,Resting HR,Sleep,Steps,VO2MAX	Blisters,IT Band Syndrome,Morton's Neuroma,Tendonitus (Achilles tendinopathy)	Pain Relief,Stretching,Surgery		Physiotherapist,Specialist or other- Please detail here:	Yes	No	No	No	No	Yes	No	No
EN	Europe	England	Female	77	605	3:16-3:30	11-20	It is a way of life,Keeping fit and healthy,Sense of accomplishment,Social life,Travel	Promoter	10	Promoter	10	Regular (including foods from all food groups)	Yes (positive test)	40	No	Cushioned,Light weight	None	Ankle Injury,Calf Injury,Muscle Pull,Plantar Fasciitis	Compression,Elevation,Foam Rolling,Ice (Ice packs or cold compresses),Pain Relief,Rest,RICE (Rest Ice Compression Elevation),Stretching		Physiotherapist,Specialist or other- Please detail here:	Yes	No	No	No	No	Yes	No	No
EN	Europe	England	Female	60	186	3:16-3:30	11-20	Competition,It is a way of life,Keeping fit and healthy,Sense of accomplishment,Social life,To reach certain milestones	Passive	8			Vegetarian (excludes fish, poultry, and meat)	Yes (positive test)	50		Stability	Resting HR,Sleep,Steps	Plantar Fasciitis,Stress Fracture,Other - Please specify	Accupuncture,Pain Relief,Rest,Support strapping,Stretching		Physiotherapist,Specialist or other- Please detail here:	Yes	No	No	No	Yes	Yes	Yes	Yes - Please specify	Yes - Please specify
EN	Europe	England	Female	46	35	3:31-3:45	0-10	Keeping fit and healthy,Sense of accomplishment,To reach certain milestones			Detractor	1	Regular (including foods from all food groups)	Yes (positive test)	80	No	Other - Please specify	Calories	Blisters,Muscle Pull	Rest,Other - Please Specify	Sports massage	Specialist or other- Please detail here:	No	No	No	No	No	Yes	No	No
EN	Europe	England	Male	48	108	3:16-3:30	11-20	Competition,Continuous performance improvement,It is a way of life,Keeping fit and healthy,Sense of accomplishment,To reach certain milestones,Total numbers,Travel	Promoter	10	Passive	8	Regular (including foods from all food groups)	No	60	No	Stability	None	Ankle Injury,Blisters,Chafing,Hip Injury,Knee Injury,Muscle Pull,Runners Knee,Shin Splints,Stress Fracture,Tendonitus (Achilles tendinopathy)	Pain Relief,Support strapping		Physiotherapist	Yes	No	No	No	No	Yes	No	No
EN	Europe	England	Female	55	106
EN	Europe	Other European Country	Male	57	147
EN	Europe	England	Male	37	123	2:46-3:00	11-20	Keeping fit and healthy,Sense of accomplishment,Social life,Travel	Passive	8			Regular (including foods from all food groups)	Yes (positive test)	20	No	Cushioned	None	Ankle Injury,Blisters,Chafing,IT Band Syndrome,Knee Injury,Plantar Fasciitis,Runners Knee,Shin Splints,Stress Fracture	Compression,Elevation,Foam Rolling,Ice (Ice packs or cold compresses),Pain Relief,Rest,RICE (Rest Ice Compression Elevation)		Another Medical Professional (e.g. Physician, A&E)	No	No	No	No	No	Yes	No	No
EN	Europe	England	Male	47	103	3:01-3:15	11-20	Continuous performance improvement,Keeping fit and healthy,Sense of accomplishment,Social life,To reach certain milestones,Travel	Passive	8	Detractor	1	Other (Please specify)	Yes (positive test)	70	Yes	Cushioned,Stability,Light weight	Heart Rate Variability,Max HR,Resting HR,Sleep,Steps,Stress,VO2MAX	Blisters,Chafing,Hip Injury,IT Band Syndrome,Knee Injury,Plantar Fasciitis,Runners Knee,Tendonitus (Achilles tendinopathy)	Compression,Elevation,Foam Rolling,Ice (Ice packs or cold compresses),Pain Relief,Rest,RICE (Rest Ice Compression Elevation),Support strapping,Stretching		Physiotherapist,Another Medical Professional (e.g. Physician, A&E),Specialist or other- Please detail here:	Yes	No	No	No	Yes	Yes	No	No
EN	Europe	Republic of Ireland	Female	52	18
EN	Europe	Republic of Ireland	Male	45	9
EN	Europe	Republic of Ireland	Male	33	19	3:31-3:45
EN	Europe	Republic of Ireland	Male	40	25	2:31-2:45	0-10	Competition,Continuous performance improvement,It is a way of life,Keeping fit and healthy,Sense of accomplishment,To reach certain milestones			Passive	8
EN	Europe	Republic of Ireland	Male	48	2
EN	Europe	Republic of Ireland	Male	53
EN	Europe	Republic of Ireland	Male	49
EN	Europe	Republic of Ireland	Female	47	3
EN	Europe	Republic of Ireland	Male	36
EN	Europe	Other European Country	Male	44	137	3:01-3:15	>51	It is a way of life,Keeping fit and healthy,Social life,Travel			Detractor	0	Other (Please specify)	No	100	No	Light weight	Steps	None	Other - Please Specify	Run	No I do not seek professional advise for running injuries	No	No	Yes	No	No	Yes	No	No	No
EN	Europe	Republic of Ireland	Female	43
EN	Europe	England	Female	33
EN	Europe	Scotland	Female	35
EN	Europe	England	Female	44	545
EN	North America		Male	42	51
EN	Europe	Wales	Female	47	67	5:46:600	0-10	To reach certain milestones,Others - Please specify			Promoter	10	Vegan	Yes (positive test)
EN	Europe	England	Male	65	194
EN	Europe	Northern Ireland	Female	31	3
EN	Europe	England	Female	47	10
EN	Europe	Republic of Ireland	Male	43	4
EN	Europe	England	Female	65	75	3:46-4:00	0-10	It is a way of life,Keeping fit and healthy,Sense of accomplishment,Social life,Travel,Others - Please specify			Detractor	0	Regular (including foods from all food groups)	Yes (positive test)	6	No	Cushioned	Heart Rate Variability,Floors,Intensity minutes,Max HR,Resting HR,Steps,VO2MAX	None	None		No I do not seek professional advise for running injuries	No	No	No	No	No	No	No	No
EN	Europe	England	Male	65	76	3:46-4:00	0-10	Keeping fit and healthy,Sense of accomplishment,To reach certain milestones			Passive	7	Regular (including foods from all food groups)	No	45		Cushioned,Stability	None	Plantar Fasciitis,Runners Knee,Other - Please specify	Foam Rolling,Pain Relief,Rest,Support strapping,Stretching		Physiotherapist	Yes	No	No	No	No	Yes	No	Yes - Please specify	No
EN	Europe	England	Female	51	99	3:16-3:30	21-30	Continuous performance improvement,It is a way of life,Keeping fit and healthy,Sense of accomplishment,Social life,To reach certain milestones,Total numbers,Travel			Detractor	4	Regular (including foods from all food groups)	Yes (positive test)	100		Stability	Heart Rate Variability,Max HR,Resting HR,Steps,VO2MAX	Ankle Injury,Blisters,Chafing,Calf Injury,IT Band Syndrome,Knee Injury,Morton's Neuroma,Plantar Fasciitis,Runners Knee,Stress Fracture	Accupuncture,Rest		Physiotherapist,Specialist or other- Please detail here:	No	Yes	No	No	Yes	Yes	No	No	No
EN	Europe	England	Male	46	12	3:31-3:45	0-10	Awards,Continuous performance improvement,Keeping fit and healthy,Sense of accomplishment			Passive	7	Other (Please specify)	No	100	No	Cushioned,Light weight	Heart Rate Variability,Intensity minutes,Max HR,Resting HR,VO2MAX	Ankle Injury,Blisters,Chafing,Calf Injury,Hip Injury,IT Band Syndrome,Knee Injury,Muscle Pull,Plantar Fasciitis,Runners Knee,Shin Splints	RICE (Rest Ice Compression Elevation),Stretching		No I do not seek professional advise for running injuries	No	No	Yes	No	No	No	No	No	No
EN	Europe	England	Female	44	22	4:46-5:00	11-20	It is a way of life,Keeping fit and healthy,Sense of accomplishment,Social life			Detractor	0	Vegan	Yes (positive test)	55	No	Motion Control (made to support heavy weight, flat feet or severe overpronation)	Calories,Resting HR	Chafing,Knee Injury	Other - Please Specify	Strength work	Physiotherapist	No	No	No	No	Yes	Yes	No	No
EN	Europe	England	Female	50	61	3:46-4:00	0-10	Awards,Keeping fit and healthy,Multi Marahon Series (e.g. 10 in 10 days),To reach certain milestones,Total numbers			Passive	7	Other (Please specify)	No	50		Cushioned,Light weight	None	None	None		Physiotherapist	No	No	No	No	No	Yes	No	No
EN	Europe	England	Male	56	61	3:01-3:15	0-10	Keeping fit and healthy,Sense of accomplishment,To reach certain milestones			Passive	8	Prefer not to say	No	70		Cushioned	Calories,Heart Rate Variability,Steps,Stress,VO2MAX	Ankle Injury,Blisters,Chafing,Calf Injury,IT Band Syndrome,Knee Injury,Muscle Pull,Plantar Fasciitis,Shin Splints,Stress Fracture	Compression,Elevation,Foam Rolling,Ice (Ice packs or cold compresses),RICE (Rest Ice Compression Elevation),Support strapping		Physiotherapist	No	No	No	No	No	Yes	No	No
EN	Europe	England	Male	53	99	3:16-3:30	21-30	Sense of accomplishment			Detractor	0	Regular (including foods from all food groups)	No	75	No	Cushioned	Floors,Intensity minutes,Resting HR,Steps,Stress	Chafing	Foam Rolling		No I do not seek professional advise for running injuries	No	Yes	No	No	No	Yes	No	No	No
EN	Europe	England	Female	57	26	4:31-4:45	0-10	Keeping fit and healthy,Sense of accomplishment,Travel			Detractor	6	Regular (including foods from all food groups)	Yes (positive test)	60	No	Cushioned	Heart Rate Variability,Intensity minutes,Max HR,Steps	Ankle Injury,Blisters,Hip Injury,Knee Injury,Muscle Pull,Shin Splints,Stress Fracture	Elevation,Foam Rolling,Ice (Ice packs or cold compresses),Pain Relief,Rest		Physiotherapist	No	No	No	No	Yes	Yes	Yes	Yes - Please specify	Yes - Please specify
EN	Europe	England	Female	47	107	3:46-4:00	11-20	Keeping fit and healthy,Sense of accomplishment,To reach certain milestones	Detractor	3	Detractor	2	Regular (including foods from all food groups)	Yes (positive test)	50	No	Cushioned	Max HR,Steps	Chafing,IT Band Syndrome	Compression,Stretching		Physiotherapist	Yes	No	No	No	No	Yes	No	No
EN	Europe	England	Male	56	495	3:46-4:00	31-40	Continuous performance improvement,It is a way of life,Keeping fit and healthy,To reach certain milestones,Total numbers,Travel	Promoter	10	Promoter	10	Vegan	No	60	No	Cushioned	None	Calf Injury,Knee Injury	Rest		No I do not seek professional advise for running injuries	No	No	No	No	No	No	No	No
EN	Europe	England	Female	33	36	3:46-4:00	11-20	Competition,Continuous performance improvement,It is a way of life,Keeping fit and healthy,Sense of accomplishment,Social life,To reach certain milestones,Travel			Detractor	5	Other (Please specify)	Probably yes (no positive test)	80	No	Cushioned,Light weight	Resting HR,Sleep,Steps,Stress	Ankle Injury,Blisters,Chafing,Calf Injury,Heat Exhaustion,Hip Injury,Hypothermia,IT Band Syndrome,Knee Injury,Plantar Fasciitis,Runners Knee,Shin Splints,Tendonitus (Achilles tendinopathy)	Other - Please Specify	Sports massage is a must, I've had a number of car accidents so my body is generally out of alignment most of the time. My sports man is always putting things back in the right place to stop various pains in the right side of my body - all injuries/pain are on the right side. I've had lots of issues but only one (achilies) has ever stopped me running. I do strength exercises daily now and things …	Physiotherapist,Specialist or other- Please detail here:	No	Yes	No	No	Yes	Yes	No	Yes - Please specify	No
EN	Europe	England	Male	56	231	3:31-3:45	21-30	Keeping fit and healthy	Promoter	10	Detractor	1	Other (Please specify)	Yes (positive test)	40		Other - Please specify	None	Blisters,Knee Injury	Rest,RICE (Rest Ice Compression Elevation)		No I do not seek professional advise for running injuries	Yes	No	No	No	No	Yes	No	No
EN	Europe	England	Female	40	3	>6:00	0-10	Awards,Continuous performance improvement,Keeping fit and healthy,To reach certain milestones,Travel			Promoter	10	Regular (including foods from all food groups)	Yes (positive test)	60	No	Stability	Calories,Floors,Intensity minutes,Max HR,Pulse Ox,Respiration,Resting HR,Steps,VO2MAX	Ankle Injury,Blisters,Chafing,Heat Exhaustion,Stress Fracture,Other - Please specify	Elevation,Foam Rolling,Rest		Physiotherapist,Another Medical Professional (e.g. Physician, A&E)	No	No	No	No	Yes	Yes	No	No
EN	Europe	England	Male	52	82	3:16-3:30	11-20	Sense of accomplishment,To reach certain milestones,Others - Please specify			Detractor	6	Regular (including foods from all food groups)	Yes (positive test)	20	No	Cushioned	None	Blisters,Calf Injury,Heat Exhaustion,Hip Injury,Plantar Fasciitis	Foam Rolling,Rest,Stretching		Specialist or other- Please detail here:	No	No	No	No	No	Yes	No	No
EN	Europe	Republic of Ireland	Male	52	171	2:46-3:00	0-10	Continuous performance improvement,It is a way of life,Keeping fit and healthy,Sense of accomplishment,To reach certain milestones,Travel	Promoter	10			Regular (including foods from all food groups)	Yes (positive test)	130		Cushioned	Calories,Heart Rate Variability,Max HR,VO2MAX	Ankle Injury,Blisters,Chafing,Calf Injury,Heat Exhaustion,IT Band Syndrome,Knee Injury,Muscle Pull,Runners Knee,Shin Splints,Stress Fracture	Compression,Elevation,Foam Rolling,Ice (Ice packs or cold compresses),Pain Relief,Rest,RICE (Rest Ice Compression Elevation),Support strapping,Stretching		Physiotherapist	Yes	No	No	No	No	Yes	No	No
EN	Europe	Republic of Ireland	Female	53	25	4:31-4:45	0-10	Continuous performance improvement,It is a way of life,Keeping fit and healthy,Sense of accomplishment			Detractor	5	Regular (including foods from all food groups)	Yes (positive test)	25		Stability	Calories,Resting HR,Steps	Chafing,IT Band Syndrome,Muscle Pull,Runners Knee	Foam Rolling,Ice (Ice packs or cold compresses),Pain Relief,Rest,Stretching		Physiotherapist	Yes	No	Yes	No	Yes	Yes	No	No	No
EN	Europe	Republic of Ireland	Male	53	25	3:31-3:45	0-10	Keeping fit and healthy			Detractor	3	Regular (including foods from all food groups)	Yes (positive test)	40	No	Stability	Floors,Intensity minutes,Max HR,Steps	Ankle Injury,Blisters,Chafing,Calf Injury,Knee Injury,Tendonitus (Achilles tendinopathy)	RICE (Rest Ice Compression Elevation),Support strapping		Physiotherapist	Yes	No	No	No	Yes	Yes	No	Yes - Please specify	Yes - Please specify
EN	Europe	Northern Ireland	Male	52	98	3:46-4:00	21-30	It is a way of life,Sense of accomplishment,Social life			Detractor	3	Regular (including foods from all food groups)	No	40	No	Cushioned	Calories,Steps	Ankle Injury,Calf Injury,IT Band Syndrome,Knee Injury	Elevation,Stretching		Physiotherapist	Yes	No	No	No	Yes	Yes	No	No
EN	Europe	Republic of Ireland	Female	42	16	3:16-3:30	0-10	Continuous performance improvement,Keeping fit and healthy,Sense of accomplishment			Detractor	0	Regular (including foods from all food groups)	Yes (positive test)	90	No	Cushioned	Heart Rate Variability,Intensity minutes,Max HR,Resting HR,Sleep	Tendonitus (Achilles tendinopathy)	Accupuncture,Rest,Stretching,Other - Please Specify	massage	Physiotherapist	No	No	No	No	No	Yes	No	No
EN	Europe	Republic of Ireland	Male	40	9	3:46-4:00	0-10	Continuous performance improvement,Keeping fit and healthy,Sense of accomplishment,Social life,Total numbers,Travel			Detractor	6	Regular (including foods from all food groups)	Yes (positive test)	40	Yes	Cushioned	Calories,Max HR,Resting HR,Sleep,Steps	Blisters,Chafing,IT Band Syndrome,Muscle Pull	Accupuncture,Compression,Elevation,Rest,Stretching		Physiotherapist,Another Medical Professional (e.g. Physician, A&E)	Yes	No	No	No	No	Yes	No	No
EN	Europe	Republic of Ireland	Male	38	56	4:16-4:30	0-10	Awards,It is a way of life,Keeping fit and healthy,Running streaks,Sense of accomplishment,To reach certain milestones,Total numbers,Travel			Detractor	5	Regular (including foods from all food groups)	No	45	No	Stability	Floors,Intensity minutes,Steps	Blisters,Chafing,Calf Injury,Muscle Pull,Plantar Fasciitis	Foam Rolling,Ice (Ice packs or cold compresses),Pain Relief,Rest,Stretching		Physiotherapist	Yes	No	No	No	No	Yes	No	No
EN	Europe	Republic of Ireland	Male	49	46	2:31-2:45	0-10	Awards,Competition,Continuous performance improvement,Keeping fit and healthy,Sense of accomplishment,Social life,Travel			Passive	7	Regular (including foods from all food groups)	Yes (positive test)	161	Yes	Cushioned	Heart Rate Variability,Max HR,Pulse Ox,Respiration,Resting HR,Sleep,Stress,VO2MAX	Ankle Injury,Blisters,Chafing,Frostbite,Heat Exhaustion,Hypothermia,IT Band Syndrome,Knee Injury,Muscle Pull,Runners Knee,Tendonitus (Achilles tendinopathy)	Accupuncture,Compression,Elevation,Ice (Ice packs or cold compresses),Pain Relief,Rest,RICE (Rest Ice Compression Elevation),Support strapping,Stretching		Physiotherapist,Another Medical Professional (e.g. Physician, A&E)	No	No	Yes	No	Yes	Yes	No	No	No
EN	Europe	Republic of Ireland	Female	41	13	3:01-3:15	0-10	It is a way of life,Sense of accomplishment,Social life			Detractor	0	Regular (including foods from all food groups)	Yes (positive test)	60	No	Cushioned,Stability	Calories,Max HR	Blisters,IT Band Syndrome	Compression,Elevation,Ice (Ice packs or cold compresses),RICE (Rest Ice Compression Elevation)		Physiotherapist	No	No	No	No	No	Yes	No	No
EN	Europe	Republic of Ireland	Male	44	15	3:16-3:30	0-10	Continuous performance improvement,Keeping fit and healthy,Sense of accomplishment			Detractor	5	Regular (including foods from all food groups)	No	75	No	Cushioned	Calories,Floors,Intensity minutes,Max HR,Resting HR,Sleep,Steps	Chafing,Calf Injury,Plantar Fasciitis,Tendonitus (Achilles tendinopathy)	Foam Rolling,RICE (Rest Ice Compression Elevation),Stretching,Other - Please Specify	Physio	Physiotherapist	No	No	No	No	Yes	Yes	No	No
EN	Europe	Republic of Ireland	Female	39	19	3:16-3:30	0-10	Keeping fit and healthy,Sense of accomplishment			Detractor	0	Regular (including foods from all food groups)	Yes (positive test)	50	No	Motion Control (made to support heavy weight, flat feet or severe overpronation)	Calories,Heart Rate Variability,Max HR,Pulse Ox,Resting HR,Sleep,Steps,Stress,VO2MAX	Blisters,Chafing	Foam Rolling,Ice (Ice packs or cold compresses),Stretching		Physiotherapist	No	Yes	No	No	No	Yes	No	Yes - Please specify	Yes - Please specify
EN	Europe	Republic of Ireland	Male	55	16	3:31-3:45	0-10	Keeping fit and healthy,Running streaks,Sense of accomplishment,To reach certain milestones			Detractor	3	Vegetarian (excludes fish, poultry, and meat)	No	48	No	Cushioned,Stability,Light weight	Heart Rate Variability,Max HR,Resting HR,Sleep,Stress,VO2MAX	Blisters,Chafing,Muscle Pull,Tendonitus (Achilles tendinopathy)	Compression,Pain Relief,Rest		Another Medical Professional (e.g. Physician, A&E)	Yes	No	No	No	No	Yes	No	No
EN	Europe	Republic of Ireland	Female	49	13	3:31-3:45	0-10	Continuous performance improvement,Keeping fit and healthy,Sense of accomplishment			Detractor	3	Regular (including foods from all food groups)	Yes (positive test)	80	Yes	Cushioned,Stability	Heart Rate Variability,Max HR	Ankle Injury	RICE (Rest Ice Compression Elevation),Support strapping		Physiotherapist	No	No	No	No	No	Yes	No	No
EN	Europe	England	Female	38	6	4:16-4:30	0-10	Keeping fit and healthy,Sense of accomplishment			Detractor	2	Prefer not to say	Yes (positive test)	35		Stability	Calories,Heart Rate Variability,Intensity minutes,Max HR,Resting HR,Sleep,Steps,Stress,VO2MAX	IT Band Syndrome	Foam Rolling,Ice (Ice packs or cold compresses),Pain Relief,Rest,Stretching		No I do not seek professional advise for running injuries	No	No	Yes	No	No	Yes	No	No	No
EN	Europe	England	Male	53	50	3:01-3:15	11-20	Continuous performance improvement			Detractor	6	Vegan	Yes (positive test)	60	No	Cushioned	VO2MAX	None	Stretching		No I do not seek professional advise for running injuries	No	No	No	No	No	Yes	No	No
EN	Europe	England	Female	62	12	5:46:600	0-10	Continuous performance improvement,Keeping fit and healthy,Sense of accomplishment			Passive	7	Regular (including foods from all food groups)	Yes (positive test)	25	No	Cushioned	Intensity minutes,Max HR,Sleep,Steps,Stress,VO2MAX	Blisters,Hypothermia	Rest,Stretching		Another Medical Professional (e.g. Physician, A&E)	Yes	No	No	No	No	Yes	No	No
EN	Europe	England	Female	50	138	3:46-4:00	11-20	Keeping fit and healthy,Sense of accomplishment,Social life	Passive	7	Detractor	5	Regular (including foods from all food groups)	Yes (positive test)	15	No	Cushioned	Floors,Resting HR,Sleep,Steps	Blisters,Knee Injury,Other - Please specify	Foam Rolling,Pain Relief,Other - Please Specify	Osteopath	Another Medical Professional (e.g. Physician, A&E),Specialist or other- Please detail here:	No	No	No	No	Yes	Yes	No	Yes - Please specify	No
EN	Europe	England	Female	54	6	5:31-5:45	0-10	Competition,Continuous performance improvement,Keeping fit and healthy,Sense of accomplishment,Social life,To reach certain milestones			Detractor	6	Regular (including foods from all food groups)	Yes (positive test)	30	No	Cushioned	Steps,VO2MAX	Muscle Pull	Foam Rolling,Rest,Stretching		Physiotherapist	Yes	No	No	No	No	Yes	No	No
EN	Europe	England	Female	37	114	4:31-4:45	11-20	It is a way of life,Keeping fit and healthy,Sense of accomplishment,Social life,To reach certain milestones	Promoter	9	Passive	7	Regular (including foods from all food groups)	Yes (positive test)	10	No	Cushioned	Calories,Steps,VO2MAX	Blisters,Chafing,IT Band Syndrome	Compression,Elevation,Ice (Ice packs or cold compresses),Pain Relief,Rest,Stretching		Physiotherapist	No	No	No	No	No	Yes	No	Yes - Please specify	No
EN	Europe	England	Female	37	3	4:01-4:15	0-10	Continuous performance improvement,Keeping fit and healthy,Sense of accomplishment,Social life			Detractor	0	Regular (including foods from all food groups)	Yes (positive test)	57	No	Cushioned,Stability	Sleep,Steps	Chafing,Other - Please specify	Foam Rolling,Rest,Stretching		Physiotherapist	No	No	No	No	Yes	Yes	No	No
EN	South America		Male	30	4	2:31-2:45	0-10	It is a way of life,Keeping fit and healthy,Sense of accomplishment,Social life,Travel			Detractor	5
EN	Europe	Wales	Female	51	129	4:46-5:00
EN	Europe	Republic of Ireland	Female	51	16	3:46-4:00	0-10	Continuous performance improvement,It is a way of life,Keeping fit and healthy,Running streaks,Sense of accomplishment			Detractor	2
EN	Europe	England	Female	44	41	4:46-5:00	21-30	Awards,Keeping fit and healthy,Sense of accomplishment,Social life,To reach certain milestones,Others - Please specify			Promoter	10	Regular (including foods from all food groups)	Yes (positive test)	50	Yes	Stability	Calories,Heart Rate Variability,Floors,Intensity minutes,Max HR,Steps	Ankle Injury,Blisters,Chafing,Other - Please specify	Other - Please Specify	Swimming	Physiotherapist	No	Yes	No	Yes	No	Yes	No	No	No
EN	Europe	England	Female	47	6	>6:00	0-10	Sense of accomplishment,Social life,Others - Please specify			Detractor	5	Regular (including foods from all food groups)	No	40	No	Cushioned,Stability	Calories,Heart Rate Variability,Max HR,Sleep,Steps	Blisters,Muscle Pull,Runners Knee,Shin Splints	Pain Relief,Rest,Support strapping		Specialist or other- Please detail here:	Yes	Yes	No	No	No	Yes	No	No	No
EN	Europe	Republic of Ireland	Male	61	90	3:31-3:45	0-10	Continuous performance improvement,Keeping fit and healthy,Sense of accomplishment			Detractor	5	Regular (including foods from all food groups)	No	60		Cushioned,Light weight	Calories,Resting HR,Sleep	Other - Please specify	Support strapping,Stretching		Physiotherapist	Yes	No	No	No	Yes	Yes	No	No
EN	Europe	England	Male	49	451	3:16-3:30	>51	Awards,It is a way of life,Keeping fit and healthy,Sense of accomplishment,Social life,To reach certain milestones,Total numbers	Passive	8	Passive	7	Regular (including foods from all food groups)	Yes (positive test)	70	No	Stability	Calories,Floors,Resting HR,Steps,VO2MAX	Ankle Injury,Blisters,Chafing,Calf Injury,Heat Exhaustion,IT Band Syndrome,Knee Injury,Muscle Pull,Runners Knee,Shin Splints	Ice (Ice packs or cold compresses),Pain Relief,Rest,RICE (Rest Ice Compression Elevation),Support strapping		Physiotherapist	No	No	Yes	No	Yes	Yes	No	No	No
EN	Europe	England	Female	53	62	5:31-5:45	11-20	Keeping fit and healthy,Sense of accomplishment,Social life,To reach certain milestones			Detractor	6	Regular (including foods from all food groups)	Yes (positive test)	20	No	Cushioned,Stability	Calories,Floors,Intensity minutes,Sleep,Steps,VO2MAX	Blisters,Chafing,Heat Exhaustion,Hypothermia,Knee Injury,Plantar Fasciitis,Other - Please specify	Compression,Ice (Ice packs or cold compresses),Pain Relief,RICE (Rest Ice Compression Elevation),Support strapping,Stretching		Physiotherapist,Specialist or other- Please detail here:	Yes	No	Yes	Yes	No	Yes	No	Yes - Please specify	Yes - Please specify
EN	Europe	England	Gender Variant/Non-Conforming	36	68	4:16-4:30	0-10	Sense of accomplishment,Social life			Detractor	0	Regular (including foods from all food groups)	No	20		Cushioned	Sleep	Heat Exhaustion,Plantar Fasciitis	Foam Rolling,Rest,Stretching		No I do not seek professional advise for running injuries	Yes	No	No	Yes	No	Yes	Yes	Yes - Please specify	Yes - Please specify
EN	Europe	England	Female	38	67	4:16-4:30	11-20	It is a way of life,Keeping fit and healthy,Sense of accomplishment,Travel			Detractor	4	Regular (including foods from all food groups)	Yes (positive test)	50	No	Stability	Sleep,Steps	Blisters,Chafing,IT Band Syndrome	Elevation,Ice (Ice packs or cold compresses),Pain Relief,Rest,RICE (Rest Ice Compression Elevation),Other - Please Specify	Chiropractor visits	Specialist or other- Please detail here:	No	No	No	No	No	Yes	No	No
EN	Europe	England	Female	31	40	5:16-5:30
EN	Europe	England	Female	43	43	4:16-4:30	0-10	Keeping fit and healthy,Sense of accomplishment,To reach certain milestones			Detractor	0	Regular (including foods from all food groups)	Yes (positive test)	50	No	Stability	Calories,Heart Rate Variability,Resting HR,Sleep,Steps	Blisters,Chafing,Heat Exhaustion,Runners Knee,Shin Splints,Tendonitus (Achilles tendinopathy)	Compression,Pain Relief,Rest		Physiotherapist	No	No	No	No	No	Yes	No	No
EN	Europe	Republic of Ireland	Male	58	56	3:01-3:15	0-10	Continuous performance improvement,It is a way of life,Keeping fit and healthy,Sense of accomplishment,Total numbers			Detractor	0	Other (Please specify)	Yes (positive test)	50		Cushioned	VO2MAX	Plantar Fasciitis,Tendonitus (Achilles tendinopathy)	Rest,Other - Please Specify	Cortisone	No I do not seek professional advise for running injuries	No	No	No	No	No	Yes	No	No
